# Supplementary material for: 2-(4-Chloro­phen­yl)-5-(3,4-dimethoxy­pheneth­yl)-6,7-dihydro­pyrazolo[1,5-a]pyrazin-4(5H)-one
Source: Acta Crystallogr Sect E Struct Rep Online. 2009 Jun 6;65(Pt 7):o1457. doi: 10.1107/S1600536809020212 (PMC2969350; doi:10.1107/S1600536809020212)
Supplement: Supplementary file 1 [file e-65-o1457-sup1.cif]

##############################################################################
###                                                                        ###
###        Electronic paper (Acta Crystallographica Section E)             ###
###                                                                        ###
##############################################################################
#                                                                            #
# This CIF contains the data in a paper accepted for publication in Acta     #
# Crystallographica Section E. It conforms to the requirements of Notes      #
# for Authors for Section E, and has been peer reviewed under the auspices   #
# of the IUCr Commission on Journals.                                        #
#                                                                            #
# Full details of the Crystallographic Information File format               #
# are given in the paper "The Crystallographic Information File (CIF):       #
# a New Standard Archive File for Crystallography" by S. R. Hall, F. H.      #
# Allen and I. D. Brown [Acta Cryst. (1991), A47, 655-685].                  #
#                                                                            #
# The current version of the core CIF dictionary is obtainable from          #
# ftp://ftp.iucr.org/pub/cif_core.dic. The current version number is 2.4.    #
#                                                                            #
# Software is freely available for graphical display of the structure(s) in  #
# this CIF.  For information consult the CIF home page http://www.iucr.org/  #
# cif/home.html                                                              #
#                                                                            #
# This file may be used for bona fide research purposes within the           #
# scientific community so long as proper attribution is given to the journal # 
# article from which it was obtained.                                        #
#                                                                            #
##############################################################################
                                             
data_I
_audit_creation_method     SHELXL-97
_chemical_name_systematic
;
2-(4-Chlorophenyl)-5-(3,4-dimethoxyphenethyl)-6,7-dihydropyrazolo[1,5-
<i>a</i>]pyrazin-4(5<i>H</i>)-one
;
_chemical_name_common     ?
_chemical_formula_moiety     'C22 H22 Cl N3 O3'
_chemical_formula_sum     'C22 H22 Cl N3 O3'
_chemical_formula_iupac     'C22 H22 Cl N3 O3'
_chemical_formula_weight     411.88
_chemical_melting_point     ?
_symmetry_cell_setting     Triclinic
_symmetry_space_group_name_H-M     'P -1'
_symmetry_space_group_name_hall     '-P 1'
loop_
    _symmetry_equiv_pos_as_xyz
    'x, y, z'
    '-x, -y, -z'
_cell_length_a     7.1709(4)
_cell_length_b     10.6982(5)
_cell_length_c     13.9169(6)
_cell_angle_alpha     81.156(3)
_cell_angle_beta     77.150(2)
_cell_angle_gamma     72.278(2)
_cell_volume     987.25(8)
_cell_formula_units_Z     2
_cell_measurement_reflns_used     2906
_cell_measurement_theta_min     3.02
_cell_measurement_theta_max     26.07
_cell_measurement_temperature     293(2)
_exptl_crystal_description     block
_exptl_crystal_colour     colorless
_exptl_crystal_size_max     0.40
_exptl_crystal_size_mid     0.20
_exptl_crystal_size_min     0.10
_exptl_crystal_density_diffrn     1.386
_exptl_crystal_density_method     'not measured'
_exptl_crystal_F_000     432
_exptl_absorpt_coefficient_mu     0.223
_exptl_absorpt_correction_type     multi-scan
_exptl_absorpt_process_details     '(SADABS; Bruker 2005)'
_exptl_absorpt_correction_T_min     0.9161
_exptl_absorpt_correction_T_max     0.9780
_exptl_special_details
;
;
_diffrn_ambient_temperature     293(2)
_diffrn_radiation_type     MoK\a
_diffrn_radiation_wavelength     0.71073
_diffrn_radiation_source     'fine-focus sealed tube'
_diffrn_radiation_monochromator     graphite
_diffrn_measurement_device_type     'Bruker SMART CCD area-detector'
_diffrn_measurement_method     '\f and \w'
_diffrn_detector_area_resol_mean     ?
_diffrn_reflns_number     8654
_diffrn_reflns_av_R_equivalents     0.0212
_diffrn_reflns_av_sigmaI/netI     0.0316
_diffrn_reflns_theta_min     2.01
_diffrn_reflns_theta_max     26.40
_diffrn_reflns_theta_full     26.40
_diffrn_measured_fraction_theta_max     0.987
_diffrn_measured_fraction_theta_full     0.987
_diffrn_reflns_limit_h_min     -7
_diffrn_reflns_limit_h_max     8
_diffrn_reflns_limit_k_min     -13
_diffrn_reflns_limit_k_max     13
_diffrn_reflns_limit_l_min     -17
_diffrn_reflns_limit_l_max     17
_diffrn_standards_number     ?
_diffrn_standards_interval_count     ?
_diffrn_standards_interval_time     ?
_diffrn_standards_decay_%     ?
_refine_special_details
;
Refinement of <i>F</i>^2^ against ALL reflections. The weighted <i>R</i>-factor
<i>wR</i> and goodness of fit <i>S</i> are based on <i>F</i>^2^, conventional
<i>R</i>-factors <i>R</i> are based on <i>F</i>, with <i>F</i> set to zero for
negative <i>F</i>^2^. The threshold expression of <i>F</i>^2^ >
\s(<i>F</i>^2^) is used only for calculating <i>R</i>-factors(gt) <i>etc</i>.
and is not relevant to the choice of reflections for refinement.
<i>R</i>-factors based on <i>F</i>^2^ are statistically about twice as large
as those based on <i>F</i>, and <i>R</i>- factors based on ALL data will be
even larger.
;
_reflns_number_total     3999
_reflns_number_gt     2969
_reflns_threshold_expression     I>2\s(I)
_refine_ls_structure_factor_coef     Fsqd
_refine_ls_matrix_type     full
_refine_ls_R_factor_all     0.0612
_refine_ls_R_factor_gt     0.0412
_refine_ls_wR_factor_gt     0.1026
_refine_ls_wR_factor_ref     0.1146
_refine_ls_goodness_of_fit_ref     1.030
_refine_ls_restrained_S_all     1.030
_refine_ls_number_reflns     3999
_refine_ls_number_parameters     326
_refine_ls_number_restraints     0
_refine_ls_hydrogen_treatment     mixed
_refine_ls_weighting_scheme     calc
_refine_ls_weighting_details
         'calc w=1/[\s^2^(Fo^2^)+(0.0564P)^2^+0.1941P] where P=(Fo^2^+2Fc^2^)/3'
_atom_sites_solution_hydrogens     geom
_atom_sites_solution_primary     direct
_atom_sites_solution_secondary     difmap
_refine_ls_shift/su_max     0.000
_refine_ls_shift/su_mean     0.000
_refine_diff_density_max     0.201
_refine_diff_density_min     -0.297
_refine_ls_extinction_method     none
_refine_ls_extinction_coef     ?
loop_
    _atom_type_symbol
    _atom_type_description
    _atom_type_scat_dispersion_real
    _atom_type_scat_dispersion_imag
    _atom_type_scat_source
    'C' 'C' 0.0033 0.0016
                         'International Tables Vol C Tables 4.2.6.8 and 6.1.1.4'
    'H' 'H' 0.0000 0.0000
                         'International Tables Vol C Tables 4.2.6.8 and 6.1.1.4'
    'N' 'N' 0.0061 0.0033
                         'International Tables Vol C Tables 4.2.6.8 and 6.1.1.4'
    'O' 'O' 0.0106 0.0060
                         'International Tables Vol C Tables 4.2.6.8 and 6.1.1.4'
    'Cl' 'Cl' 0.1484 0.1585
                         'International Tables Vol C Tables 4.2.6.8 and 6.1.1.4'
_computing_data_collection     'SMART (Bruker, 2005)'
_computing_cell_refinement     'SAINT (Bruker, 2005)'
_computing_data_reduction     'SAINT (Bruker, 2005)'
_computing_structure_solution     'SHELXS97 (Sheldrick, 2008)'
_computing_structure_refinement     'SHELXL97 (Sheldrick, 2008)'
_computing_molecular_graphics     'XP in SHELXTL (Sheldrick, 2008)'
_computing_publication_material     'SHELXL97 (Sheldrick, 2008)'
loop_
    _atom_site_type_symbol
    _atom_site_label
    _atom_site_fract_x
    _atom_site_fract_y
    _atom_site_fract_z
    _atom_site_U_iso_or_equiv
    _atom_site_adp_type
    _atom_site_calc_flag
    _atom_site_refinement_flags
    _atom_site_occupancy
    _atom_site_disorder_assembly
    _atom_site_disorder_group
    Cl Cl 0.20421(8) 0.95549(6) 0.40014(4) 0.06084(19) Uani d . 1 . .
    N N1 -0.4397(2) 0.70036(14) 0.26041(11) 0.0390(4) Uani d . 1 . .
    N N2 -0.5553(2) 0.69103(14) 0.19947(10) 0.0367(4) Uani d . 1 . .
    N N3 -0.7921(2) 0.70588(15) 0.06451(11) 0.0390(4) Uani d . 1 . .
    O O1 -0.7274(2) 0.89705(14) -0.00841(10) 0.0575(4) Uani d . 1 . .
    O O2 -1.3542(2) 0.72159(14) -0.37111(10) 0.0533(4) Uani d . 1 . .
    O O3 -0.9862(2) 0.58773(15) -0.41075(10) 0.0544(4) Uani d . 1 . .
    C C1 0.0314(3) 0.91488(18) 0.34943(14) 0.0406(4) Uani d . 1 . .
    C C2 -0.0785(3) 0.8341(2) 0.40461(15) 0.0450(5) Uani d . 1 . .
    H H2 -0.065(3) 0.8025(19) 0.4699(15) 0.048(6) Uiso d . 1 . .
    C C3 -0.2109(3) 0.79940(19) 0.36251(14) 0.0419(4) Uani d . 1 . .
    H H3 -0.289(3) 0.744(2) 0.3994(15) 0.057(6) Uiso d . 1 . .
    C C4 -0.2335(3) 0.84383(17) 0.26496(12) 0.0343(4) Uani d . 1 . .
    C C5 -0.1236(3) 0.92790(18) 0.21187(14) 0.0390(4) Uani d . 1 . .
    H H5 -0.135(3) 0.9556(19) 0.1468(15) 0.046(5) Uiso d . 1 . .
    C C6 0.0084(3) 0.96339(19) 0.25367(14) 0.0411(4) Uani d . 1 . .
    H H6 0.082(3) 1.019(2) 0.2150(15) 0.049(6) Uiso d . 1 . .
    C C7 -0.3707(3) 0.80384(17) 0.21908(12) 0.0345(4) Uani d . 1 . .
    C C8 -0.4449(3) 0.86047(19) 0.13250(13) 0.0367(4) Uani d . 1 . .
    H H8 -0.421(3) 0.933(2) 0.0897(15) 0.047(6) Uiso d . 1 . .
    C C9 -0.5643(3) 0.78601(17) 0.12271(12) 0.0344(4) Uani d . 1 . .
    C C10 -0.6987(3) 0.80106(19) 0.05288(13) 0.0386(4) Uani d . 1 . .
    C C11 -0.7288(4) 0.5823(2) 0.12678(16) 0.0499(5) Uani d . 1 . .
    H H11B -0.842(3) 0.543(2) 0.1422(16) 0.058(6) Uiso d . 1 . .
    H H11A -0.600(4) 0.519(2) 0.0875(17) 0.066(7) Uiso d . 1 . .
    C C12 -0.6833(4) 0.6042(2) 0.22192(15) 0.0462(5) Uani d . 1 . .
    H H12B -0.611(3) 0.522(2) 0.2536(15) 0.053(6) Uiso d . 1 . .
    H H12A -0.811(4) 0.647(2) 0.2650(17) 0.069(7) Uiso d . 1 . .
    C C13 -0.9414(3) 0.7191(2) 0.00409(15) 0.0424(5) Uani d . 1 . .
    H H13B -1.051(3) 0.684(2) 0.0467(15) 0.052(6) Uiso d . 1 . .
    C C14 -0.8546(3) 0.6485(3) -0.08922(16) 0.0488(5) Uani d . 1 . .
    H H14B -0.807(4) 0.551(3) -0.0693(18) 0.073(7) Uiso d . 1 . .
    H H14A -0.736(4) 0.676(2) -0.1225(17) 0.066(7) Uiso d . 1 . .
    C C15 -0.9982(3) 0.67175(18) -0.16026(13) 0.0383(4) Uani d . 1 . .
    C C16 -1.1963(3) 0.7426(2) -0.13969(14) 0.0416(4) Uani d . 1 . .
    H H16 -1.255(3) 0.777(2) -0.0773(16) 0.056(6) Uiso d . 1 . .
    C C17 -1.3206(3) 0.7617(2) -0.20844(15) 0.0429(5) Uani d . 1 . .
    H H17 -1.458(3) 0.814(2) -0.1909(14) 0.047(6) Uiso d . 1 . .
    C C18 -1.2466(3) 0.70993(17) -0.29847(14) 0.0392(4) Uani d . 1 . .
    C C19 -1.0451(3) 0.63712(18) -0.32041(13) 0.0387(4) Uani d . 1 . .
    C C20 -0.9246(3) 0.61940(19) -0.25182(14) 0.0399(4) Uani d . 1 . .
    H H20 -0.793(4) 0.570(2) -0.2684(15) 0.056(6) Uiso d . 1 . .
    C C21 -1.5441(3) 0.8157(2) -0.36227(18) 0.0613(6) Uani d . 1 . .
    H H21A -1.6042 0.8145 -0.4172 0.092 Uiso calc R 1 . .
    H H21B -1.5293 0.9018 -0.3621 0.092 Uiso calc R 1 . .
    H H21C -1.6275 0.7944 -0.3016 0.092 Uiso calc R 1 . .
    C C22 -0.7782(3) 0.5470(2) -0.45031(16) 0.0593(6) Uani d . 1 . .
    H H22A -0.7578 0.5147 -0.5136 0.089 Uiso calc R 1 . .
    H H22B -0.7124 0.4782 -0.4060 0.089 Uiso calc R 1 . .
    H H22C -0.7243 0.6205 -0.4579 0.089 Uiso calc R 1 . .
    H H13A -0.998(3) 0.813(2) -0.0122(14) 0.048(6) Uiso d . 1 . .
loop_
    _atom_site_aniso_label
    _atom_site_aniso_U_11
    _atom_site_aniso_U_22
    _atom_site_aniso_U_33
    _atom_site_aniso_U_12
    _atom_site_aniso_U_13
    _atom_site_aniso_U_23
    Cl 0.0547(4) 0.0822(4) 0.0621(4) -0.0307(3) -0.0219(3) -0.0163(3)
    N1 0.0449(9) 0.0398(8) 0.0395(8) -0.0162(7) -0.0192(7) 0.0006(7)
    N2 0.0410(9) 0.0385(8) 0.0365(8) -0.0167(7) -0.0151(7) 0.0016(6)
    N3 0.0417(9) 0.0462(9) 0.0368(8) -0.0195(7) -0.0158(7) -0.0003(7)
    O1 0.0699(10) 0.0651(9) 0.0521(8) -0.0378(8) -0.0347(8) 0.0235(7)
    O2 0.0527(9) 0.0580(9) 0.0527(8) -0.0050(7) -0.0288(7) -0.0097(7)
    O3 0.0521(9) 0.0692(10) 0.0418(8) -0.0064(8) -0.0151(7) -0.0174(7)
    C1 0.0382(11) 0.0423(10) 0.0462(11) -0.0098(9) -0.0149(8) -0.0116(8)
    C2 0.0546(13) 0.0505(11) 0.0368(10) -0.0187(10) -0.0192(9) -0.0009(9)
    C3 0.0489(12) 0.0426(11) 0.0398(10) -0.0193(10) -0.0133(9) 0.0003(8)
    C4 0.0354(10) 0.0353(9) 0.0345(9) -0.0091(8) -0.0114(8) -0.0043(7)
    C5 0.0416(11) 0.0415(10) 0.0356(10) -0.0121(9) -0.0123(8) -0.0002(8)
    C6 0.0412(11) 0.0422(11) 0.0442(11) -0.0172(9) -0.0086(9) -0.0045(8)
    C7 0.0352(10) 0.0355(9) 0.0344(9) -0.0103(8) -0.0088(8) -0.0040(7)
    C8 0.0384(10) 0.0402(10) 0.0357(9) -0.0168(9) -0.0116(8) 0.0021(8)
    C9 0.0353(10) 0.0379(9) 0.0319(9) -0.0126(8) -0.0093(7) 0.0001(7)
    C10 0.0391(11) 0.0468(11) 0.0344(10) -0.0174(9) -0.0104(8) -0.0007(8)
    C11 0.0605(15) 0.0477(12) 0.0535(12) -0.0270(12) -0.0243(11) 0.0039(10)
    C12 0.0566(14) 0.0456(12) 0.0471(12) -0.0281(11) -0.0209(11) 0.0083(10)
    C13 0.0391(11) 0.0545(13) 0.0415(11) -0.0187(10) -0.0145(9) -0.0061(9)
    C14 0.0400(12) 0.0676(15) 0.0436(11) -0.0146(11) -0.0127(9) -0.0133(10)
    C15 0.0396(11) 0.0434(10) 0.0385(10) -0.0179(9) -0.0109(8) -0.0055(8)
    C16 0.0408(11) 0.0498(11) 0.0392(10) -0.0164(9) -0.0083(9) -0.0109(9)
    C17 0.0360(11) 0.0456(11) 0.0495(11) -0.0111(9) -0.0101(9) -0.0089(9)
    C18 0.0442(11) 0.0368(10) 0.0434(10) -0.0155(9) -0.0189(9) 0.0003(8)
    C19 0.0448(11) 0.0401(10) 0.0346(9) -0.0140(9) -0.0116(8) -0.0029(8)
    C20 0.0374(11) 0.0433(11) 0.0407(10) -0.0108(9) -0.0102(9) -0.0060(8)
    C21 0.0494(13) 0.0657(15) 0.0729(15) -0.0083(12) -0.0315(12) -0.0051(12)
    C22 0.0617(16) 0.0631(14) 0.0478(12) -0.0061(12) -0.0090(11) -0.0142(10)
_geom_special_details
;
All e.s.d.'s (except the e.s.d. in the dihedral angle between two l.s. planes)
are estimated using the full covariance matrix. The cell e.s.d.'s are taken
into account individually in the estimation of e.s.d.'s in distances, angles
and torsion angles; correlations between e.s.d.'s in cell parameters are only
used when they are defined by crystal symmetry. An approximate (isotropic)
treatment of cell e.s.d.'s is used for estimating e.s.d.'s involving l.s.
planes.
;
loop_
    _geom_bond_atom_site_label_1
    _geom_bond_atom_site_label_2
    _geom_bond_site_symmetry_2
    _geom_bond_distance
    _geom_bond_publ_flag
    Cl C1 . 1.7416(18) ?
    N1 N2 . 1.3439(19) ?
    N1 C7 . 1.346(2) ?
    N2 C9 . 1.355(2) ?
    N2 C12 . 1.452(2) ?
    N3 C10 . 1.352(2) ?
    N3 C13 . 1.465(2) ?
    N3 C11 . 1.470(2) ?
    O1 C10 . 1.227(2) ?
    O2 C18 . 1.372(2) ?
    O2 C21 . 1.418(3) ?
    O3 C19 . 1.368(2) ?
    O3 C22 . 1.425(3) ?
    C1 C2 . 1.378(3) ?
    C1 C6 . 1.380(3) ?
    C2 C3 . 1.383(3) ?
    C2 H2 . 0.94(2) ?
    C3 C4 . 1.396(2) ?
    C3 H3 . 0.95(2) ?
    C4 C5 . 1.394(3) ?
    C4 C7 . 1.476(2) ?
    C5 C6 . 1.382(3) ?
    C5 H5 . 0.92(2) ?
    C6 H6 . 0.95(2) ?
    C7 C8 . 1.402(2) ?
    C8 C9 . 1.374(2) ?
    C8 H8 . 0.94(2) ?
    C9 C10 . 1.474(2) ?
    C11 C12 . 1.499(3) ?
    C11 H11B . 0.99(2) ?
    C11 H11A . 1.06(2) ?
    C12 H12B . 0.97(2) ?
    C12 H12A . 1.00(3) ?
    C13 C14 . 1.516(3) ?
    C13 H13B . 1.01(2) ?
    C13 H13A . 0.97(2) ?
    C14 C15 . 1.523(2) ?
    C14 H14B . 1.01(3) ?
    C14 H14A . 0.98(2) ?
    C15 C16 . 1.380(3) ?
    C15 C20 . 1.399(3) ?
    C16 C17 . 1.401(3) ?
    C16 H16 . 0.95(2) ?
    C17 C18 . 1.377(3) ?
    C17 H17 . 0.97(2) ?
    C18 C19 . 1.407(3) ?
    C19 C20 . 1.380(2) ?
    C20 H20 . 0.93(2) ?
    C21 H21A . 0.9600 ?
    C21 H21B . 0.9600 ?
    C21 H21C . 0.9600 ?
    C22 H22A . 0.9600 ?
    C22 H22B . 0.9600 ?
    C22 H22C . 0.9600 ?
loop_
    _geom_angle_atom_site_label_1
    _geom_angle_atom_site_label_2
    _geom_angle_atom_site_label_3
    _geom_angle_site_symmetry_1
    _geom_angle_site_symmetry_3
    _geom_angle
    _geom_angle_publ_flag
    N2 N1 C7 . . 104.41(13) ?
    N1 N2 C9 . . 112.51(14) ?
    N1 N2 C12 . . 123.74(14) ?
    C9 N2 C12 . . 122.94(15) ?
    C10 N3 C13 . . 119.09(15) ?
    C10 N3 C11 . . 121.19(15) ?
    C13 N3 C11 . . 119.25(15) ?
    C18 O2 C21 . . 117.38(16) ?
    C19 O3 C22 . . 118.05(15) ?
    C2 C1 C6 . . 120.98(17) ?
    C2 C1 Cl . . 119.85(14) ?
    C6 C1 Cl . . 119.16(15) ?
    C1 C2 C3 . . 119.31(18) ?
    C1 C2 H2 . . 121.1(13) ?
    C3 C2 H2 . . 119.6(13) ?
    C2 C3 C4 . . 121.06(19) ?
    C2 C3 H3 . . 120.8(13) ?
    C4 C3 H3 . . 118.2(13) ?
    C5 C4 C3 . . 118.22(16) ?
    C5 C4 C7 . . 120.68(15) ?
    C3 C4 C7 . . 121.10(16) ?
    C6 C5 C4 . . 120.96(17) ?
    C6 C5 H5 . . 120.4(12) ?
    C4 C5 H5 . . 118.6(12) ?
    C1 C6 C5 . . 119.42(18) ?
    C1 C6 H6 . . 121.9(12) ?
    C5 C6 H6 . . 118.7(12) ?
    N1 C7 C8 . . 111.40(15) ?
    N1 C7 C4 . . 120.36(15) ?
    C8 C7 C4 . . 128.23(16) ?
    C9 C8 C7 . . 104.71(16) ?
    C9 C8 H8 . . 126.3(12) ?
    C7 C8 H8 . . 129.0(12) ?
    N2 C9 C8 . . 106.96(15) ?
    N2 C9 C10 . . 120.98(15) ?
    C8 C9 C10 . . 131.84(16) ?
    O1 C10 N3 . . 123.38(16) ?
    O1 C10 C9 . . 121.11(16) ?
    N3 C10 C9 . . 115.44(15) ?
    N3 C11 C12 . . 112.58(17) ?
    N3 C11 H11B . . 106.1(12) ?
    C12 C11 H11B . . 108.8(12) ?
    N3 C11 H11A . . 109.6(12) ?
    C12 C11 H11A . . 108.6(12) ?
    H11B C11 H11A . . 111.2(18) ?
    N2 C12 C11 . . 108.36(16) ?
    N2 C12 H12B . . 107.4(13) ?
    C11 C12 H12B . . 110.9(12) ?
    N2 C12 H12A . . 109.6(14) ?
    C11 C12 H12A . . 108.3(13) ?
    H12B C12 H12A . . 112.2(19) ?
    N3 C13 C14 . . 112.60(17) ?
    N3 C13 H13B . . 107.6(12) ?
    C14 C13 H13B . . 111.3(12) ?
    N3 C13 H13A . . 107.0(12) ?
    C14 C13 H13A . . 110.7(12) ?
    H13B C13 H13A . . 107.4(17) ?
    C13 C14 C15 . . 114.67(18) ?
    C13 C14 H14B . . 108.3(14) ?
    C15 C14 H14B . . 109.1(14) ?
    C13 C14 H14A . . 108.0(14) ?
    C15 C14 H14A . . 110.3(13) ?
    H14B C14 H14A . . 106(2) ?
    C16 C15 C20 . . 118.18(17) ?
    C16 C15 C14 . . 123.66(17) ?
    C20 C15 C14 . . 118.15(17) ?
    C15 C16 C17 . . 121.03(18) ?
    C15 C16 H16 . . 121.5(13) ?
    C17 C16 H16 . . 117.4(13) ?
    C18 C17 C16 . . 120.32(19) ?
    C18 C17 H17 . . 122.1(12) ?
    C16 C17 H17 . . 117.5(12) ?
    O2 C18 C17 . . 125.43(18) ?
    O2 C18 C19 . . 115.24(16) ?
    C17 C18 C19 . . 119.32(17) ?
    O3 C19 C20 . . 125.34(18) ?
    O3 C19 C18 . . 115.07(15) ?
    C20 C19 C18 . . 119.59(17) ?
    C19 C20 C15 . . 121.57(19) ?
    C19 C20 H20 . . 117.2(13) ?
    C15 C20 H20 . . 121.2(13) ?
    O2 C21 H21A . . 109.5 ?
    O2 C21 H21B . . 109.5 ?
    H21A C21 H21B . . 109.5 ?
    O2 C21 H21C . . 109.5 ?
    H21A C21 H21C . . 109.5 ?
    H21B C21 H21C . . 109.5 ?
    O3 C22 H22A . . 109.5 ?
    O3 C22 H22B . . 109.5 ?
    H22A C22 H22B . . 109.5 ?
    O3 C22 H22C . . 109.5 ?
    H22A C22 H22C . . 109.5 ?
    H22B C22 H22C . . 109.5 ?
loop_
    _geom_hbond_atom_site_label_D
    _geom_hbond_atom_site_label_H
    _geom_hbond_atom_site_label_A
    _geom_hbond_site_symmetry_A
    _geom_hbond_distance_DH
    _geom_hbond_distance_HA
    _geom_hbond_distance_DA
    _geom_hbond_angle_DHA
    C5 H5 O1 2_475 0.92(2) 2.48(2) 3.341(2) 156.3(17)
    C8 H8 O1 2_475 0.94(2) 2.39(2) 3.296(2) 161.4(19)
    C11 H11B Cg1 2_365 0.99(2) 2.67(2) 3.413(2) 132.2(16)
    C12 H12A Cg2 1_455 1.00(3) 2.77(2) 3.640(2) 146.2(17)
    C21 H21B Cg2 2_375 0.96 2.98 3.531(2) 117
data_global
_journal_date_recd_electronic     2009-05-15
_journal_date_accepted     2009-05-27
_journal_name_full     'Acta Crystallographica, Section E'
_journal_year     2009
_journal_volume     65
_journal_issue      7
_journal_page_first     o1457
_journal_page_last     o1457
_journal_paper_category     QO
_journal_coeditor_code     PV2160
_publ_contact_author_name     'Bao-Xiang Zhao'
_publ_contact_author_address
;
School of Chemistry and Chemical Engineering,
Shandong University, Jinan 250100,
People's Republic of China
;
_publ_contact_author_email     'bxzhao@sdu.edu.cn'
_publ_contact_author_fax     ?
_publ_contact_author_phone     ?
_publ_section_title
;\
2-(4-Chlorophenyl)-5-(3,4-dimethoxyphenethyl)-6,7-dihydropyrazolo[1,5-<i>a</i>]\
pyrazin-4(5<i>H</i>)-one
;
loop_
    _publ_author_name
    _publ_author_footnote
    _publ_author_address
    'Zhang, Jin-Hua' .
;
School of Chemistry and Chemical Engineering
Shandong University
Jinan 250100
People's Republic of China
;
    'Zuo, Hua' .
;
College of Pharmaceutical Sciences
Southwest University
Chongqing 400716
People's Republic of China
;
    'Xie, Yong-Sheng' .
;
School of Chemistry and Chemical Engineering
Shandong University
Jinan 250100
People's Republic of China
;
    'Zhao, Bao-Xiang' .
;
School of Chemistry and Chemical Engineering
Shandong University
Jinan 250100
People's Republic of China
;
