# Supplementary material for: 2-(4-Chloro­phen­yl)-5-(3,4-dimethoxy­pheneth­yl)-6,7-dihydro­pyrazolo[1,5-a]pyrazin-4(5H)-one
Source: Acta Crystallogr Sect E Struct Rep Online. 2009 Jun 6;65(Pt 7):o1457. doi: 10.1107/S1600536809020212 (PMC2969350; doi:10.1107/S1600536809020212)
Supplement: Supplementary file 2 [file e-65-o1457-Isup2.hkl]

# 
# h,k,l, Fc-squared, Fo-squared, sigma(Fo-squared) and status flag 
# 
data_I
_shelx_title ' I in P-1' 
_shelx_refln_list_code          4 
_shelx_F_calc_maximum      156.90 
_exptl_crystal_F_000       432.00 
_reflns_d_resolution_high  0.7992 
 
loop_ 
 _symmetry_equiv_pos_as_xyz 
 'x, y, z' 
 '-x, -y, -z' 
 
_cell_length_a     7.1709 
_cell_length_b    10.6982 
_cell_length_c    13.9169 
_cell_angle_alpha  81.156 
_cell_angle_beta   77.150 
_cell_angle_gamma  72.278 
 
_shelx_F_squared_multiplier     1.000 
 
loop_ 
 _refln_index_h 
 _refln_index_k 
 _refln_index_l 
 _refln_F_squared_calc 
 _refln_F_squared_meas 
 _refln_F_squared_sigma 
 _refln_observed_status 
   1   0   0     1179.98     1179.88     19.12 o 
   2   0   0      375.58      371.32      7.65 o 
   3   0   0       59.41       76.49      4.25 o 
   4   0   0      918.95      983.26     19.76 o 
   5   0   0      396.56      372.65     11.26 o 
   6   0   0        2.34        1.70      2.55 o 
   7   0   0        2.77       -0.22      2.97 o 
   8   0   0       33.67       34.81      3.29 o 
  -8   1   0       13.48       15.39      2.79 o 
  -7   1   0       36.95       43.58      3.14 o 
  -6   1   0       29.98       31.23      2.76 o 
  -5   1   0        8.30        7.44      1.70 o 
  -4   1   0       13.56       13.01      1.29 o 
  -3   1   0      232.29      285.66      3.81 o 
  -2   1   0      412.57      457.29      4.85 o 
  -1   1   0        0.00       -0.21      0.42 o 
   0   1   0      224.46      223.89      6.16 o 
   1   1   0       33.83       39.07      2.02 o 
   2   1   0       17.04       19.16      1.14 o 
   3   1   0      419.32      386.53      6.91 o 
   4   1   0        0.31        0.65      1.12 o 
   5   1   0      254.70      254.41      8.92 o 
   6   1   0       43.58       46.81      3.53 o 
   7   1   0        6.20        6.59      3.61 o 
   8   1   0       11.93       11.05      4.67 o 
  -7   2   0        6.06        2.31      1.99 o 
  -6   2   0        0.96       -1.91      1.91 o 
  -5   2   0        0.75       -0.64      1.70 o 
  -4   2   0       42.01       47.38      3.19 o 
  -3   2   0        9.16        7.51      0.88 o 
  -2   2   0      106.77      132.85      2.01 o 
   0   2   0     4266.89     4366.87     86.26 o 
   1   2   0      430.33      462.89      6.87 o 
   2   2   0     1009.84     1008.09     10.21 o 
   3   2   0      404.41      392.44      6.96 o 
   4   2   0       49.20       45.18      2.78 o 
   5   2   0       54.61       48.80      4.04 o 
   6   2   0       59.54       69.82      4.20 o 
   7   2   0       19.12       19.33      4.46 o 
  -7   3   0        1.77        4.67      2.76 o 
  -6   3   0       19.14       18.27      3.40 o 
  -5   3   0       52.90       45.89      4.04 o 
  -4   3   0        3.21        2.12      1.91 o 
  -3   3   0      391.29      424.95      4.80 o 
  -2   3   0      173.80      212.88      6.80 o 
  -1   3   0      622.79      601.90      6.53 o 
   0   3   0      578.61      609.95      7.72 o 
   1   3   0    13833.37    13557.88    136.40 o 
   2   3   0       90.37       90.07      2.06 o 
   3   3   0     1363.33     1377.62     13.11 o 
   4   3   0      110.99      120.20      5.31 o 
   5   3   0      165.18      176.94      5.60 o 
   6   3   0      380.19      375.60      9.22 o 
   7   3   0        8.85       12.11      4.25 o 
  -7   4   0       15.35       20.18      4.25 o 
  -6   4   0       48.55       55.03      5.31 o 
  -5   4   0       25.37       23.58      3.61 o 
  -4   4   0        6.65        6.59      2.34 o 
  -3   4   0        0.91       -0.64      1.70 o 
  -2   4   0     1195.32     1287.87     15.43 o 
  -1   4   0      705.19      739.01      5.75 o 
   0   4   0        2.35        1.14      0.69 o 
   1   4   0      103.49       92.99      2.37 o 
   2   4   0       10.13       13.53      1.12 o 
   3   4   0      453.08      432.67      5.66 o 
   4   4   0      297.27      325.90      3.99 o 
   5   4   0      290.10      267.40      3.40 o 
   6   4   0      509.23      547.93     17.63 o 
  -6   5   0       24.41       23.37      4.25 o 
  -5   5   0      161.72      157.01      8.07 o 
  -4   5   0       15.48       14.66      3.40 o 
  -3   5   0      119.75      145.96      7.22 o 
  -2   5   0       69.58       63.91      3.11 o 
  -1   5   0        7.94       10.59      0.78 o 
   0   5   0        1.06        0.64      0.61 o 
   1   5   0      290.44      298.40      3.85 o 
   2   5   0      149.20      116.52      2.80 o 
   3   5   0       31.00       37.42      1.81 o 
   4   5   0      179.53      188.62      5.00 o 
   5   5   0      223.13      212.71      6.27 o 
   6   5   0      374.45      368.38      7.21 o 
   7   5   0        0.07       -1.06      1.27 o 
  -6   6   0        0.57        3.82      2.97 o 
  -5   6   0        0.19        3.19      2.97 o 
  -4   6   0       16.57       10.84      3.40 o 
  -3   6   0       63.93       52.69      5.10 o 
  -2   6   0      222.96      237.73      5.92 o 
  -1   6   0      221.20      216.78      4.02 o 
   0   6   0       34.16       30.59      1.53 o 
   1   6   0       13.47       10.64      1.13 o 
   2   6   0       69.69       65.30      2.46 o 
   3   6   0      110.19      137.25      3.37 o 
   4   6   0      138.89      124.58      4.32 o 
   5   6   0       53.02       54.28      3.18 o 
   6   6   0       56.87       50.11      3.14 o 
   7   6   0       17.39       16.78      2.34 o 
   8   6   0        1.53        0.64      1.70 o 
  -5   7   0        9.31        0.64      2.97 o 
  -4   7   0      150.64      145.96      8.71 o 
  -3   7   0        9.88        3.82      2.76 o 
  -2   7   0        5.93        7.47      1.95 o 
  -1   7   0      119.12      115.54      4.16 o 
   0   7   0        5.36        4.21      1.19 o 
   1   7   0       11.07       16.48      1.41 o 
   2   7   0        1.00        1.57      0.68 o 
   3   7   0       51.92       52.65      4.14 o 
   4   7   0      121.14      118.19      4.63 o 
   5   7   0        4.90        5.19      1.93 o 
   6   7   0        6.61        0.21      1.70 o 
   7   7   0       28.16       33.78      3.40 o 
   8   7   0       13.59       16.57      2.76 o 
  -5   8   0        2.30        0.64      3.19 o 
  -4   8   0       27.56       33.14      5.52 o 
  -3   8   0       17.33       15.89      2.65 o 
  -2   8   0       25.22       24.24      4.04 o 
  -1   8   0       14.49       12.72      2.31 o 
   0   8   0      306.21      295.81      6.38 o 
   1   8   0        0.69        0.93      1.15 o 
   2   8   0       57.90       53.40      2.79 o 
   3   8   0        8.35        7.63      1.54 o 
   4   8   0       14.23       17.15      4.25 o 
   5   8   0      217.02      200.34      6.63 o 
   6   8   0      100.98       96.67      5.74 o 
   7   8   0       13.04       11.90      2.76 o 
   8   8   0       16.20       19.97      3.40 o 
  -4   9   0        3.61        2.97      3.61 o 
  -3   9   0        1.17        1.53      1.99 o 
  -2   9   0        3.10       -0.33      2.12 o 
  -1   9   0        4.72        8.59      1.81 o 
   0   9   0      128.02      126.31      4.36 o 
   1   9   0       75.83       71.69      3.36 o 
   2   9   0       84.34       84.64      3.54 o 
   3   9   0       10.95        8.95      1.82 o 
   4   9   0       29.03       31.08      3.32 o 
   5   9   0      130.39      126.84      7.22 o 
   6   9   0       58.05       63.31      5.31 o 
   7   9   0        8.50       13.17      3.40 o 
  -3  10   0        9.96        7.44      3.40 o 
  -2  10   0        3.59        5.10      2.97 o 
  -1  10   0      114.46      113.66      6.06 o 
   0  10   0       31.68       32.84      4.78 o 
   1  10   0        8.53       10.46      1.94 o 
   2  10   0        0.99        3.13      1.63 o 
   3  10   0       22.27       24.00      2.84 o 
   4  10   0        2.89        4.46      2.76 o 
   5  10   0       13.24        9.35      3.40 o 
   6  10   0       15.66       14.02      3.61 o 
   7  10   0        0.94        1.27      2.55 o 
  -2  11   0        7.59        3.19      3.19 o 
  -1  11   0        0.32        2.76      2.97 o 
   0  11   0        0.27       -0.69      1.57 o 
   1  11   0       75.75       81.78      5.21 o 
   2  11   0        1.97        4.25      2.97 o 
   3  11   0        7.12        4.83      4.04 o 
   4  11   0        1.71        7.01      3.19 o 
   5  11   0        4.03        3.19      2.76 o 
   6  11   0       20.38       20.18      4.25 o 
  -1  12   0        6.78        8.29      3.40 o 
   0  12   0       26.68       27.08      2.78 o 
   1  12   0       13.03       18.44      3.19 o 
   2  12   0        6.93        8.71      3.40 o 
   3  12   0        4.62        5.10      3.40 o 
   4  12   0        0.22        1.82      2.32 o 
   5  12   0        9.39       11.69      4.25 o 
   1  13   0        0.25       -1.51      4.04 o 
   2  13   0        0.00        1.70      3.19 o 
   3  13   0        2.80       -2.55      3.19 o 
  -3 -13   1       24.51       24.22      4.89 o 
  -2 -13   1        3.37        4.67      3.40 o 
  -5 -12   1        1.48        0.42      2.76 o 
  -4 -12   1       28.50       35.81      3.81 o 
  -3 -12   1       16.84       24.86      4.46 o 
  -2 -12   1       23.47       24.65      4.25 o 
  -1 -12   1        0.78        2.24      1.68 o 
   0 -12   1       19.04       16.25      5.74 o 
   1 -12   1        5.75        3.40      3.19 o 
  -6 -11   1        3.76        1.06      3.19 o 
  -5 -11   1        0.26        0.42      2.97 o 
  -4 -11   1        0.16        1.70      2.97 o 
  -3 -11   1       23.28       15.94      2.84 o 
  -2 -11   1       32.52       38.03      4.67 o 
  -1 -11   1       83.92       79.08      3.78 o 
   0 -11   1       24.60       20.70      3.19 o 
   1 -11   1       20.93       15.30      3.82 o 
   2 -11   1       13.23        8.29      3.40 o 
  -7 -10   1       15.22       12.54      3.61 o 
  -6 -10   1       71.21       65.65      5.95 o 
  -5 -10   1        0.98       -1.49      2.34 o 
  -4 -10   1        0.05        1.27      2.55 o 
  -3 -10   1        0.26        0.21      1.54 o 
  -2 -10   1      120.44       61.19      5.74 o 
  -1 -10   1        7.59        3.80      2.12 o 
   0 -10   1        3.28       -0.88      1.57 o 
   1 -10   1        8.31        9.55      1.88 o 
   2 -10   1        9.25        9.77      3.40 o 
   3 -10   1       11.88       10.41      3.61 o 
  -7  -9   1        0.58        0.42      2.12 o 
  -6  -9   1       34.26       40.58      4.67 o 
  -5  -9   1       11.46       13.38      3.40 o 
  -4  -9   1       13.80       14.05      2.65 o 
  -3  -9   1      373.78      385.96      7.42 o 
  -2  -9   1        0.85       -0.13      1.39 o 
  -1  -9   1      306.68      295.75      6.47 o 
   0  -9   1      321.67      299.89     10.41 o 
   1  -9   1       41.32       43.90      2.69 o 
   2  -9   1        5.02        3.85      2.09 o 
   3  -9   1       43.14       49.65      3.93 o 
   4  -9   1       36.21       35.06      5.95 o 
  -7  -8   1       32.98       28.89      3.61 o 
  -6  -8   1        2.25       -0.21      2.12 o 
  -5  -8   1       18.07       12.54      2.97 o 
  -4  -8   1       41.34       42.06      3.42 o 
  -3  -8   1        0.01        3.12      1.49 o 
  -2  -8   1       11.96       13.69      1.83 o 
  -1  -8   1        0.08        1.44      0.99 o 
   0  -8   1        6.30        4.57      1.65 o 
   1  -8   1        8.00        8.07      1.49 o 
   2  -8   1        0.78        0.53      1.50 o 
   3  -8   1       24.60       24.61      2.96 o 
   4  -8   1       42.96       49.93      5.95 o 
   5  -8   1       14.02       17.63      4.46 o 
  -8  -7   1        0.30       -1.70      1.70 o 
  -7  -7   1       21.02       20.18      3.19 o 
  -6  -7   1        6.07        8.29      2.55 o 
  -5  -7   1      155.41      154.64      8.50 o 
  -4  -7   1      119.58      108.39      4.65 o 
  -3  -7   1        1.85        3.06      1.48 o 
  -2  -7   1       18.19       18.83      1.93 o 
  -1  -7   1        2.24        2.75      0.95 o 
   0  -7   1      341.52      355.49      8.45 o 
   1  -7   1        2.44        1.54      0.99 o 
   2  -7   1        3.86        2.70      2.02 o 
   3  -7   1       15.70       22.25      2.60 o 
   4  -7   1        1.32       -1.91      2.34 o 
   5  -7   1       19.23       23.80      4.67 o 
  -8  -6   1        3.72        4.25      1.91 o 
  -7  -6   1       10.70        8.50      2.12 o 
  -6  -6   1      113.10      116.21      5.10 o 
  -5  -6   1       19.94       19.58      2.28 o 
  -4  -6   1        0.02        0.51      1.49 o 
  -3  -6   1      159.20      150.50      9.45 o 
  -2  -6   1     1420.94     1421.86     14.74 o 
  -1  -6   1     1005.82      999.20     10.43 o 
   0  -6   1       58.34       66.74      1.83 o 
   1  -6   1      558.68      568.60      7.34 o 
   2  -6   1      326.11      346.38      7.30 o 
   3  -6   1       38.14       30.59      4.25 o 
   4  -6   1        0.01        0.85      2.55 o 
   5  -6   1        0.02        0.00      2.55 o 
   6  -6   1       21.65       26.34      4.89 o 
  -8  -5   1       12.92       15.30      1.91 o 
  -7  -5   1        2.13        0.85      1.27 o 
  -6  -5   1      375.56      366.39      7.38 o 
  -5  -5   1      171.59      162.69      4.70 o 
  -4  -5   1        8.06        8.70      1.61 o 
  -3  -5   1      260.76      258.79      4.31 o 
  -2  -5   1     1841.23     1935.36     18.16 o 
  -1  -5   1     3909.91     4054.67     29.51 o 
   0  -5   1      637.57      634.30      5.35 o 
   1  -5   1      144.40      160.71      4.75 o 
   2  -5   1        8.99        6.87      1.53 o 
   3  -5   1        4.75        5.74      2.55 o 
   4  -5   1      102.71      105.80      6.59 o 
   5  -5   1       19.51       13.60      3.40 o 
   6  -5   1       71.80       72.24      6.16 o 
  -6  -4   1        8.64       14.87      3.82 o 
  -5  -4   1        1.82       -0.80      0.93 o 
  -4  -4   1      104.80      111.50      2.25 o 
  -3  -4   1      925.77      909.64      9.66 o 
  -2  -4   1       26.04       37.47      2.04 o 
  -1  -4   1     1003.19     1004.69      8.54 o 
   0  -4   1      162.89      134.21      2.23 o 
   1  -4   1       96.52      113.60      1.94 o 
   2  -4   1        5.92        4.05      1.27 o 
   3  -4   1      105.43       89.87      5.10 o 
   4  -4   1        4.36        3.61      2.34 o 
   5  -4   1       11.68       13.17      3.19 o 
   6  -4   1        3.77        4.25      2.97 o 
   7  -4   1       10.53        6.67      2.63 o 
  -7  -3   1       13.43        8.71      4.04 o 
  -6  -3   1       54.91       59.91      5.95 o 
  -5  -3   1        7.42        9.14      1.95 o 
  -4  -3   1        9.56       11.56      1.63 o 
  -3  -3   1      990.28     1075.68     10.72 o 
  -2  -3   1      925.28      935.38      9.23 o 
  -1  -3   1     1180.95     1235.34      9.97 o 
   0  -3   1      609.38      608.99      5.49 o 
   1  -3   1        0.62       -0.33      0.43 o 
   2  -3   1     1604.48     1665.25     27.62 o 
   3  -3   1        0.63       -1.06      1.27 o 
   4  -3   1        1.25        0.64      1.70 o 
   5  -3   1        1.22        0.42      1.91 o 
   6  -3   1       34.00       24.01      3.61 o 
   7  -3   1        1.26        2.06      3.51 o 
  -6  -2   1        1.17        3.08      1.78 o 
  -5  -2   1      363.55      383.20      8.53 o 
  -4  -2   1      116.66      113.09      3.96 o 
  -3  -2   1       28.29       41.51      3.72 o 
  -2  -2   1        0.06        1.23      0.59 o 
  -1  -2   1    11041.12    10988.27    113.39 o 
   0  -2   1    13178.41    12569.03    130.02 o 
   2  -2   1        8.73        9.77      1.70 o 
   3  -2   1       77.28       71.99      2.19 o 
   4  -2   1      419.28      443.19     10.20 o 
   5  -2   1      521.27      492.27     11.69 o 
   6  -2   1       14.94       17.21      2.76 o 
   7  -2   1       47.83       59.29      9.24 o 
  -7  -1   1       27.25       43.13      5.74 o 
  -6  -1   1      134.20      138.08      7.01 o 
  -5  -1   1       38.61       43.68      3.14 o 
  -4  -1   1      107.74      140.43      6.37 o 
  -3  -1   1      992.99     1052.31     20.18 o 
  -2  -1   1      869.79      828.26     18.59 o 
  -1  -1   1     2361.50     2377.43     25.54 o 
   0  -1   1     1106.17     1037.86     16.36 o 
   1  -1   1       80.91       88.38      2.12 o 
   2  -1   1      160.07      178.51      5.21 o 
   3  -1   1     1489.22     1534.72     13.96 o 
   4  -1   1       34.05       35.63      1.30 o 
   5  -1   1      221.21      235.40      6.16 o 
   6  -1   1        0.29       -0.75      1.22 o 
   7  -1   1        0.04        0.74      1.91 o 
   8  -1   1        3.35        6.39      2.40 o 
  -8   0   1        0.02        1.15      1.88 o 
  -7   0   1      252.44      262.75      6.31 o 
  -6   0   1       12.24       11.05      1.70 o 
  -5   0   1      137.21      144.26      7.01 o 
  -4   0   1        0.31        0.21      1.27 o 
  -3   0   1      489.41      532.42     11.90 o 
  -2   0   1      495.85      520.60      9.88 o 
  -1   0   1       19.04       13.63      0.97 o 
   1   0   1     2588.91     2468.22     33.36 o 
   2   0   1      111.29       90.62      2.40 o 
   3   0   1      674.17      692.95     12.64 o 
   4   0   1      123.78      122.65      4.14 o 
   5   0   1      171.76      185.37      5.60 o 
   6   0   1       73.48       85.62      7.01 o 
   7   0   1        1.68        3.43      2.23 o 
   8   0   1       11.50       16.52      3.19 o 
  -8   1   1        0.08       -0.63      1.99 o 
  -7   1   1       68.26       65.50      4.89 o 
  -6   1   1        0.68        1.49      1.70 o 
  -5   1   1        4.08        2.34      1.49 o 
  -4   1   1       90.28       97.18      2.16 o 
  -3   1   1        3.73        5.93      0.80 o 
  -2   1   1      578.46      556.09      5.86 o 
  -1   1   1     8552.82     8045.00     83.90 o 
   0   1   1      108.25      125.16      2.10 o 
   1   1   1       81.41       71.69      3.93 o 
   2   1   1       76.42       75.40      2.04 o 
   3   1   1       16.79       12.18      1.42 o 
   4   1   1      310.56      292.83      6.53 o 
   5   1   1        1.29        0.26      1.33 o 
   6   1   1      354.83      367.55     13.38 o 
   7   1   1        8.21        7.65      4.04 o 
   8   1   1        0.10        3.40      3.82 o 
  -7   2   1        0.08        1.27      2.55 o 
  -6   2   1       10.53       12.32      2.76 o 
  -5   2   1        0.53        1.06      1.91 o 
  -4   2   1      391.67      394.61      6.83 o 
  -3   2   1      501.13      599.63      6.87 o 
  -2   2   1      544.13      601.76      8.13 o 
  -1   2   1     1926.29     1897.08     20.21 o 
   0   2   1      327.88      340.47      4.81 o 
   1   2   1     1212.68     1185.74     13.43 o 
   2   2   1      103.27       90.68      2.36 o 
   3   2   1       21.25       20.26      2.12 o 
   4   2   1      189.29      199.05      5.40 o 
   5   2   1       34.15       32.44      3.19 o 
   6   2   1      161.31      167.63      6.23 o 
   7   2   1       29.30       18.06      4.25 o 
  -7   3   1        3.07        2.55      2.97 o 
  -6   3   1      251.06      241.78      9.14 o 
  -5   3   1       84.19       71.81      4.89 o 
  -4   3   1       93.89       88.17      4.89 o 
  -3   3   1        9.11       10.92      1.37 o 
  -2   3   1      100.00      120.81      2.21 o 
  -1   3   1     5300.97     5341.11     37.80 o 
   0   3   1     1362.24     1344.17     11.88 o 
   1   3   1     1203.03     1158.71     10.63 o 
   2   3   1      799.25      814.33      8.42 o 
   3   3   1        0.96        2.15      0.66 o 
   4   3   1      462.08      482.34      9.03 o 
   5   3   1      294.95      275.43      9.67 o 
   6   3   1      259.82      264.22     10.20 o 
   7   3   1       62.05       66.34      4.57 o 
  -7   4   1        3.17        4.89      3.40 o 
  -6   4   1        1.08        0.64      2.76 o 
  -5   4   1        7.44       11.69      3.19 o 
  -4   4   1        0.06       -0.85      1.70 o 
  -3   4   1       93.06      101.77      5.52 o 
  -2   4   1     1817.68     1794.16     13.96 o 
  -1   4   1     1715.89     1709.16     17.33 o 
   0   4   1        5.04        3.00      0.95 o 
   1   4   1      159.52      147.02      2.35 o 
   2   4   1     1150.26     1191.74     11.84 o 
   3   4   1       78.84       98.38      2.48 o 
   4   4   1      197.00      203.62      2.96 o 
   5   4   1       54.39       55.58      3.47 o 
   6   4   1        2.00        3.93      2.10 o 
   7   4   1        0.43       -1.06      2.55 o 
  -6   5   1        0.58       -1.06      2.55 o 
  -5   5   1       14.88       15.93      3.61 o 
  -4   5   1       36.02       41.85      4.46 o 
  -3   5   1        9.31        8.07      2.76 o 
  -2   5   1      354.70      392.36      7.25 o 
  -1   5   1      164.54      162.51      2.28 o 
   0   5   1       80.07       86.51      1.80 o 
   1   5   1       38.11       32.27      2.05 o 
   2   5   1       77.94       65.45      1.91 o 
   3   5   1      419.13      418.20      6.00 o 
   4   5   1        3.64        6.60      1.08 o 
   5   5   1        4.80        6.35      1.24 o 
   6   5   1       70.46       68.00      3.02 o 
   7   5   1        2.36        1.91      1.27 o 
  -6   6   1       42.11       39.09      5.52 o 
  -5   6   1       31.92       32.08      5.10 o 
  -4   6   1        0.43        1.70      2.55 o 
  -3   6   1       71.16       64.80      5.52 o 
  -2   6   1        0.03       -0.64      1.35 o 
  -1   6   1       11.86        9.98      1.01 o 
   0   6   1       49.75       53.88      1.92 o 
   1   6   1      187.17      192.06      4.26 o 
   2   6   1      548.61      575.39     12.68 o 
   3   6   1      127.54      139.88      3.51 o 
   4   6   1       61.23       63.61      2.63 o 
   5   6   1      298.13      307.60     18.59 o 
   6   6   1       48.56       51.20      3.12 o 
   7   6   1        2.60        2.97      1.70 o 
   8   6   1       81.06       78.82      4.25 o 
  -5   7   1        0.53        6.16      3.61 o 
  -4   7   1        1.09       -0.21      2.55 o 
  -3   7   1       95.69       93.91      6.80 o 
  -2   7   1        1.71        2.66      1.80 o 
  -1   7   1      196.57      183.82      3.90 o 
   0   7   1      411.74      442.24      5.68 o 
   1   7   1       47.97       47.50      2.14 o 
   2   7   1       19.04       16.65      1.82 o 
   3   7   1        0.65       -0.49      1.02 o 
   4   7   1       86.17       77.44      3.93 o 
   5   7   1      485.45      462.12      9.66 o 
   6   7   1       35.12       29.74      3.19 o 
   7   7   1       22.68       24.65      3.19 o 
   8   7   1       30.46       31.66      3.40 o 
  -5   8   1        0.81        4.04      3.40 o 
  -4   8   1        1.99        5.31      3.40 o 
  -3   8   1       13.52       20.40      4.25 o 
  -2   8   1       24.04       26.06      2.75 o 
  -1   8   1       45.41       43.31      2.63 o 
   0   8   1      141.71      153.36      4.58 o 
   1   8   1        5.91        6.62      1.14 o 
   2   8   1       14.92       16.71      1.44 o 
   3   8   1       52.93       62.26      4.57 o 
   4   8   1      242.37      265.77      7.45 o 
   5   8   1      164.60      153.46      5.81 o 
   6   8   1        9.73        8.07      2.76 o 
   7   8   1       23.25       30.59      3.61 o 
   8   8   1       22.49       24.43      3.40 o 
  -4   9   1        1.10       -2.76      2.76 o 
  -3   9   1        0.40       -2.55      2.55 o 
  -2   9   1        0.45       -1.65      1.73 o 
  -1   9   1       36.09       35.77      2.39 o 
   0   9   1        7.48        6.18      2.23 o 
   1   9   1       42.41       40.35      2.75 o 
   2   9   1        2.83        1.57      1.18 o 
   3   9   1        0.82        0.35      1.57 o 
   4   9   1      169.64      163.17      8.07 o 
   5   9   1       17.18       12.32      3.19 o 
   6   9   1       39.52       37.18      4.46 o 
   7   9   1        4.50        8.92      2.97 o 
  -3  10   1        4.96        2.62      2.30 o 
  -2  10   1        2.49        4.46      2.97 o 
  -1  10   1        2.35        1.27      2.76 o 
   0  10   1       62.31       61.90      3.38 o 
   1  10   1       48.90       47.78      2.96 o 
   2  10   1       44.85       47.79      3.19 o 
   3  10   1        3.87        5.18      2.02 o 
   4  10   1        4.04        8.92      3.19 o 
   5  10   1        2.22        0.64      2.34 o 
   6  10   1       12.95       11.05      3.40 o 
   7  10   1        4.01        5.74      2.97 o 
  -2  11   1        1.35        1.91      3.19 o 
  -1  11   1       54.12       46.32      4.89 o 
   0  11   1        2.13        3.85      1.72 o 
   1  11   1       42.29       45.05      3.06 o 
   2  11   1       18.98       19.97      3.82 o 
   3  11   1       14.81       15.04      3.51 o 
   4  11   1       12.68        9.14      3.40 o 
   5  11   1       57.84       68.84      6.59 o 
   6  11   1       30.19       41.43      5.52 o 
  -1  12   1        0.07        0.85      2.76 o 
   0  12   1       19.68       21.84      2.55 o 
   1  12   1       42.20       40.15      3.19 o 
   2  12   1        7.01       13.38      3.61 o 
   3  12   1        0.12       -2.12      2.97 o 
   4  12   1        5.58        6.48      4.25 o 
   5  12   1       24.70       29.96      5.31 o 
   1  13   1        1.29       -0.14      2.12 o 
   2  13   1        3.93       -2.34      2.97 o 
   3  13   1        0.91        0.00      2.76 o 
   4  13   1        0.02       -1.91      3.19 o 
  -4 -12   2       14.19       14.55      3.08 o 
  -3 -12   2        9.25        8.92      3.61 o 
  -2 -12   2       10.78        5.10      3.19 o 
  -1 -12   2        5.64        3.33      3.82 o 
   0 -12   2        1.75       -0.42      2.23 o 
  -6 -11   2        8.35        8.50      3.61 o 
  -5 -11   2        0.26       -0.21      2.55 o 
  -4 -11   2       24.68       24.22      4.89 o 
  -3 -11   2       11.14       15.46      4.46 o 
  -2 -11   2        0.22       -1.91      2.55 o 
  -1 -11   2        0.01       -0.10      2.23 o 
   0 -11   2        6.78        3.01      1.87 o 
   1 -11   2        0.69        0.00      2.55 o 
   2 -11   2        0.01        0.00      2.97 o 
  -6 -10   2        6.68       12.11      3.61 o 
  -5 -10   2        4.60        3.82      2.97 o 
  -4 -10   2        0.78        4.46      2.97 o 
  -3 -10   2       22.58       19.49      2.43 o 
  -2 -10   2       42.66       46.53      4.89 o 
  -1 -10   2      108.64      107.16      4.19 o 
   0 -10   2        0.24        1.09      2.76 o 
   1 -10   2        9.54        8.50      1.84 o 
   2 -10   2        5.30        3.61      2.97 o 
   3 -10   2        2.49        2.55      3.19 o 
  -7  -9   2       30.84       35.69      4.46 o 
  -6  -9   2        0.04       -1.49      2.12 o 
  -5  -9   2        7.29        4.46      2.76 o 
  -4  -9   2        7.31        3.82      2.55 o 
  -3  -9   2       23.32       18.15      2.18 o 
  -2  -9   2      234.87      237.32     10.92 o 
  -1  -9   2        1.85       -0.92      1.42 o 
   0  -9   2      212.93      208.07      5.55 o 
   1  -9   2       23.00       22.86      2.66 o 
   2  -9   2       41.45       40.58      4.67 o 
   3  -9   2        0.00       -1.43      3.29 o 
   4  -9   2        5.91        6.37      3.61 o 
  -7  -8   2        1.28        0.42      2.12 o 
  -6  -8   2       32.99       29.74      3.82 o 
  -5  -8   2        3.83        5.31      2.55 o 
  -4  -8   2      143.66      130.52     10.09 o 
  -3  -8   2      305.45      314.39      6.39 o 
  -2  -8   2      159.60      140.42      4.40 o 
  -1  -8   2      100.00       96.96      4.08 o 
   0  -8   2       24.08       21.34      2.17 o 
   1  -8   2       23.95       28.36      2.08 o 
   2  -8   2        3.53        2.12      1.80 o 
   3  -8   2        6.52        1.45      4.04 o 
   4  -8   2        0.93        1.91      2.76 o 
   5  -8   2        1.85        1.27      3.19 o 
  -8  -7   2        0.04        0.21      1.91 o 
  -7  -7   2       46.82       50.35      4.25 o 
  -6  -7   2      155.90      140.22      6.59 o 
  -5  -7   2       11.74       15.90      2.38 o 
  -4  -7   2        4.13        2.62      1.72 o 
  -3  -7   2        6.35        9.49      1.99 o 
  -2  -7   2      514.22      514.74      7.82 o 
  -1  -7   2     1121.43     1173.09     12.54 o 
   0  -7   2       72.29       79.07      2.91 o 
   1  -7   2      126.36      135.20      4.11 o 
   2  -7   2       59.33       62.91      4.14 o 
   3  -7   2       49.60       50.67      3.47 o 
   4  -7   2        6.34        4.89      3.19 o 
   5  -7   2        1.24       -0.42      2.97 o 
  -8  -6   2       15.44       18.27      2.76 o 
  -7  -6   2       44.52       41.64      3.61 o 
  -6  -6   2       20.52       23.37      2.97 o 
  -5  -6   2       24.07       23.33      3.19 o 
  -4  -6   2       46.27       42.71      2.95 o 
  -3  -6   2       13.61       15.11      2.04 o 
  -2  -6   2      656.28      646.41      8.48 o 
  -1  -6   2       46.00       42.80      1.78 o 
   0  -6   2       91.78       82.09      2.04 o 
   1  -6   2      137.45      116.11      9.39 o 
   2  -6   2      188.13      177.52      5.41 o 
   3  -6   2      224.20      238.59      9.99 o 
   4  -6   2       19.85       22.31      4.04 o 
   5  -6   2       19.89       19.33      4.25 o 
   6  -6   2        9.66        5.52      3.19 o 
  -8  -5   2       56.86       58.64      3.61 o 
  -7  -5   2       15.07       12.32      2.12 o 
  -6  -5   2        9.35        9.07      1.69 o 
  -5  -5   2      235.44      230.10      5.92 o 
  -4  -5   2      263.33      277.34      6.45 o 
  -3  -5   2      253.77      234.58      5.72 o 
  -2  -5   2       32.89       50.75      2.12 o 
  -1  -5   2      233.87      195.26      3.15 o 
   0  -5   2        7.71        7.69      0.74 o 
   1  -5   2     1215.98     1298.52     15.55 o 
   2  -5   2       58.50       60.95      5.84 o 
   3  -5   2      263.83      247.51      9.35 o 
   4  -5   2        0.33       -1.91      1.91 o 
   5  -5   2        1.28        1.91      2.34 o 
   6  -5   2        6.11        2.76      2.97 o 
  -8  -4   2       10.02       13.60      1.91 o 
  -7  -4   2        5.68        7.01      1.49 o 
  -6  -4   2        5.82        5.03      1.33 o 
  -5  -4   2      244.41      254.93      6.69 o 
  -4  -4   2       16.08       15.11      1.91 o 
  -3  -4   2       49.79       56.06      1.80 o 
  -2  -4   2      657.41      721.12     10.59 o 
  -1  -4   2     1033.40     1069.64      9.11 o 
   0  -4   2      960.82      973.30      8.84 o 
   1  -4   2        3.97        3.42      0.81 o 
   2  -4   2      102.80       96.73      4.46 o 
   3  -4   2       57.33       44.62      4.04 o 
   4  -4   2      242.14      213.31      8.50 o 
   5  -4   2        1.68        0.00      1.91 o 
   6  -4   2       13.64       11.69      3.40 o 
   7  -4   2        4.23        4.11      3.19 o 
  -6  -3   2       43.88       40.37      5.31 o 
  -5  -3   2       99.76       89.93      2.40 o 
  -4  -3   2      376.24      398.11      4.43 o 
  -3  -3   2      457.15      440.73      5.51 o 
  -2  -3   2      630.84      689.72      9.70 o 
  -1  -3   2     3692.08     3695.81     26.86 o 
   0  -3   2      404.22      414.47      4.24 o 
   1  -3   2      524.96      521.70      4.31 o 
   2  -3   2      331.89      368.83      9.56 o 
   3  -3   2       55.38       50.99      3.61 o 
   4  -3   2        6.36        5.74      2.12 o 
   5  -3   2       93.46       95.39      5.52 o 
   6  -3   2       27.76       22.03      4.99 o 
   7  -3   2       10.93       13.64      2.95 o 
  -6  -2   2      130.24      126.34      8.29 o 
  -5  -2   2        8.53       12.38      2.10 o 
  -4  -2   2     1972.94     1927.46     31.97 o 
  -3  -2   2        0.54        1.06      0.76 o 
  -2  -2   2     4051.54     4170.91     43.09 o 
  -1  -2   2       53.99       45.36      2.25 o 
   0  -2   2     3425.80     3458.21     34.71 o 
   1  -2   2        3.61        4.65      1.40 o 
   2  -2   2       16.35       19.95      0.88 o 
   3  -2   2       74.74       81.50      1.79 o 
   4  -2   2       37.28       38.24      3.19 o 
   5  -2   2      474.65      483.34     11.69 o 
   6  -2   2        5.84        2.57      1.88 o 
   7  -2   2        0.00       -1.61      1.61 o 
   8  -2   2        1.33        5.05      2.70 o 
  -8  -1   2        6.80        4.04      2.12 o 
  -7  -1   2       45.42       51.63      3.40 o 
  -6  -1   2        0.81        2.11      1.68 o 
  -5  -1   2       15.67       11.69      2.97 o 
  -4  -1   2      132.97      141.07      6.59 o 
  -3  -1   2       85.19       97.52      4.89 o 
  -2  -1   2     1497.05     1500.33     16.66 o 
  -1  -1   2     2738.46     2753.74     29.60 o 
   0  -1   2      761.88      702.20      8.86 o 
   1  -1   2      190.92      179.48      2.59 o 
   2  -1   2      304.72      294.15      3.63 o 
   3  -1   2       74.50       66.01      1.76 o 
   4  -1   2       45.90       37.81      1.79 o 
   5  -1   2        2.61        3.16      1.45 o 
   6  -1   2        9.73        9.93      1.80 o 
   7  -1   2        2.08        2.63      1.77 o 
   8  -1   2       17.63       20.96      3.19 o 
  -8   0   2       10.12        4.89      2.76 o 
  -7   0   2        1.18        1.40      1.77 o 
  -6   0   2       41.74       49.50      2.97 o 
  -5   0   2       80.66       80.63      3.19 o 
  -4   0   2       25.94       17.23      1.56 o 
  -3   0   2      148.88      171.80      2.37 o 
  -2   0   2     1929.18     1910.10     26.51 o 
  -1   0   2     1029.95      994.19     14.13 o 
   0   0   2     2040.82     1976.60     28.79 o 
   1   0   2      101.38      111.45      2.54 o 
   2   0   2      315.05      323.29      7.79 o 
   3   0   2       16.47       17.98      1.63 o 
   4   0   2       72.76       81.16      5.52 o 
   5   0   2      151.31      176.89      3.80 o 
   6   0   2       92.87       86.81      3.06 o 
   7   0   2       12.95       18.25      3.08 o 
   8   0   2        0.40       -1.50      1.69 o 
  -7   1   2        0.29        0.85      2.34 o 
  -6   1   2      203.71      194.40      6.80 o 
  -5   1   2      201.41      212.67      6.37 o 
  -4   1   2       57.05       50.00      2.24 o 
  -3   1   2     1013.75     1052.21     12.89 o 
  -2   1   2       14.11       18.04      1.09 o 
  -1   1   2    24618.92    20924.91    329.10 o 
   0   1   2     1003.86     1002.00      9.40 o 
   1   1   2      372.38      368.46      5.54 o 
   2   1   2      165.93      161.97      3.68 o 
   3   1   2      291.20      291.49      8.71 o 
   4   1   2      256.30      274.50      9.35 o 
   5   1   2        0.09       -0.42      2.12 o 
   6   1   2        7.66        7.86      3.40 o 
   7   1   2       23.06       31.44      5.52 o 
   8   1   2       63.78       74.15      7.86 o 
  -7   2   2        3.86        5.10      2.76 o 
  -6   2   2        0.11        1.70      2.34 o 
  -5   2   2       24.53       27.62      2.97 o 
  -4   2   2       27.01       32.62      2.10 o 
  -3   2   2       24.78       28.28      2.01 o 
  -2   2   2       36.32       37.60      2.10 o 
  -1   2   2    15404.64    14235.88    318.06 o 
   0   2   2      237.53      244.68      3.24 o 
   1   2   2      172.31      154.88      3.46 o 
   2   2   2      128.20      131.45      2.42 o 
   3   2   2     1615.69     1598.11     26.98 o 
   4   2   2     1144.09     1210.52     16.82 o 
   5   2   2       42.07       41.84      4.04 o 
   6   2   2        4.34        3.19      2.97 o 
   7   2   2      187.10      168.48      9.56 o 
   8   2   2       31.53       37.18      5.95 o 
  -7   3   2        0.61        0.64      2.76 o 
  -6   3   2        0.70       -1.06      2.34 o 
  -5   3   2        0.78        0.00      2.12 o 
  -4   3   2       42.64       45.89      3.82 o 
  -3   3   2       21.51       17.88      1.63 o 
  -2   3   2     1002.14     1008.42     10.20 o 
  -1   3   2      416.25      390.55      4.81 o 
   0   3   2      856.49      891.49      7.52 o 
   1   3   2     2156.18     2130.92     18.53 o 
   2   3   2      266.19      253.81      4.54 o 
   3   3   2      398.35      402.88      5.25 o 
   4   3   2      275.97      282.94      6.65 o 
   5   3   2        0.83       -1.27      1.91 o 
   6   3   2       31.80       27.19      4.25 o 
   7   3   2       32.23       30.38      4.89 o 
  -7   4   2        9.76       14.23      4.25 o 
  -6   4   2       33.21       30.17      4.46 o 
  -5   4   2       17.54       15.08      3.40 o 
  -4   4   2      115.49      103.47      5.95 o 
  -3   4   2        1.82        2.34      1.91 o 
  -2   4   2      134.56      137.70      2.37 o 
  -1   4   2        5.56        7.14      0.92 o 
   0   4   2      566.73      545.78     13.53 o 
   1   4   2      251.05      259.53      3.50 o 
   2   4   2      141.00      137.30      3.45 o 
   3   4   2      284.18      302.38      4.73 o 
   4   4   2      138.62      129.56      3.02 o 
   5   4   2      187.77      195.39      3.40 o 
   6   4   2       38.88       45.97      3.72 o 
   7   4   2      327.21      336.75     12.96 o 
  -6   5   2        2.39        6.80      3.40 o 
  -5   5   2        1.60        2.55      2.55 o 
  -4   5   2        2.79        1.70      2.34 o 
  -3   5   2        7.13        7.44      2.97 o 
  -2   5   2        7.18        9.71      1.68 o 
  -1   5   2       13.20       13.07      0.96 o 
   0   5   2      104.30      110.50      3.06 o 
   1   5   2       79.40       94.51      4.55 o 
   2   5   2     1670.74     1719.84     15.96 o 
   3   5   2        5.19        5.77      1.27 o 
   4   5   2      356.55      351.82      5.71 o 
   5   5   2      230.72      221.09      4.46 o 
   6   5   2       10.99       12.22      1.50 o 
   7   5   2      254.59      252.61      6.37 o 
  -6   6   2        6.46        6.59      3.82 o 
  -5   6   2        3.03        5.10      3.19 o 
  -4   6   2       35.07       31.02      4.46 o 
  -3   6   2       84.14       77.97      6.16 o 
  -2   6   2      195.35      197.41      5.36 o 
  -1   6   2       25.01       29.20      1.40 o 
   0   6   2      566.88      557.36      5.67 o 
   1   6   2       13.46       10.86      0.99 o 
   2   6   2      176.55      152.10      2.71 o 
   3   6   2      172.08      191.53      4.88 o 
   4   6   2      415.57      410.01      6.64 o 
   5   6   2     1412.54     1396.63     15.58 o 
   6   6   2        2.49        4.53      1.52 o 
   7   6   2      145.74      150.63      5.52 o 
   8   6   2       10.53       12.54      2.34 o 
  -5   7   2        2.53        3.82      3.19 o 
  -4   7   2        1.66        1.70      2.76 o 
  -3   7   2       14.06       12.96      3.61 o 
  -2   7   2      281.87      281.72      7.04 o 
  -1   7   2        1.05        3.12      1.14 o 
   0   7   2       20.71       20.63      1.81 o 
   1   7   2       28.01       33.44      1.61 o 
   2   7   2       27.89       32.03      1.67 o 
   3   7   2       25.43       23.48      2.09 o 
   4   7   2      319.27      313.40      6.91 o 
   5   7   2      118.19      115.15      5.74 o 
   6   7   2        0.05       -1.70      1.70 o 
   7   7   2       10.71       11.47      2.55 o 
   8   7   2       38.30       30.17      3.40 o 
  -5   8   2       14.66        6.80      4.04 o 
  -4   8   2       21.10       21.88      4.89 o 
  -3   8   2        3.55        1.27      2.76 o 
  -2   8   2       34.14       39.18      3.72 o 
  -1   8   2       19.66       19.16      4.97 o 
   0   8   2       47.58       44.09      2.63 o 
   1   8   2       42.50       45.08      2.02 o 
   2   8   2       62.21       69.48      2.80 o 
   3   8   2      172.14      166.74      6.37 o 
   4   8   2       55.93       62.25      4.89 o 
   5   8   2      251.45      246.24      9.14 o 
   6   8   2        4.82        7.65      2.55 o 
   7   8   2      124.04      135.55      6.80 o 
   8   8   2       63.15       71.17      4.89 o 
  -4   9   2        0.22       -2.12      2.97 o 
  -3   9   2        1.57        0.45      1.99 o 
  -2   9   2        1.20       -1.49      1.80 o 
  -1   9   2       63.22       64.26      3.16 o 
   0   9   2       18.15       22.46      2.25 o 
   1   9   2       48.04       46.86      5.31 o 
   2   9   2       74.28       76.94      2.48 o 
   3   9   2       46.88       43.85      6.59 o 
   4   9   2       44.65       41.43      4.67 o 
   5   9   2       28.39       22.52      3.82 o 
   6   9   2       35.63       43.34      4.67 o 
   7   9   2       38.17       45.04      4.67 o 
   8   9   2       22.33       17.85      3.61 o 
  -3  10   2        2.53        5.12      2.66 o 
  -2  10   2        3.97       -1.91      2.55 o 
  -1  10   2       93.00       82.86      5.95 o 
   0  10   2        4.37        5.98      3.29 o 
   1  10   2        8.84       10.18      2.66 o 
   2  10   2        1.51        1.26      1.25 o 
   3  10   2        5.55        9.63      2.24 o 
   4  10   2      303.95      291.49     11.47 o 
   5  10   2      100.92      109.20      7.44 o 
   6  10   2       10.36        7.65      3.19 o 
   7  10   2        0.25        0.64      2.76 o 
  -2  11   2       11.86        7.86      3.61 o 
  -1  11   2        2.88        1.91      2.97 o 
   0  11   2       75.85       70.81      5.21 o 
   1  11   2        1.57        1.02      1.57 o 
   2  11   2       29.37       32.72      4.46 o 
   3  11   2       35.73       39.62      5.95 o 
   4  11   2       72.59       70.75      6.59 o 
   5  11   2        3.32        9.77      3.40 o 
   6  11   2        0.58        1.06      2.34 o 
  -1  12   2        0.14        0.64      2.97 o 
   0  12   2        0.02        0.64      1.65 o 
   1  12   2        0.73        0.75      3.40 o 
   2  12   2        2.89        0.21      2.55 o 
   3  12   2       80.24       77.55      6.37 o 
   4  12   2        6.35        5.50      3.72 o 
   5  12   2        0.00       -1.27      3.19 o 
   6  12   2        8.22        7.86      4.04 o 
   1  13   2       12.11       11.42      2.30 o 
   2  13   2        1.30       -1.06      2.97 o 
   3  13   2        5.19        7.01      3.61 o 
   4  13   2        0.06        0.42      3.19 o 
  -4 -12   3        9.31        5.34      2.66 o 
  -3 -12   3       18.81       21.67      4.46 o 
  -2 -12   3       11.55       10.62      3.82 o 
  -1 -12   3        9.04       10.20      3.40 o 
   0 -12   3       11.70        9.77      2.87 o 
  -5 -11   3       22.59       28.04      4.89 o 
  -4 -11   3       92.43       94.54      7.44 o 
  -3 -11   3      127.18      121.37      5.77 o 
  -2 -11   3       27.02       27.83      4.46 o 
  -1 -11   3       50.04       54.14      3.32 o 
   0 -11   3       41.70       38.56      3.00 o 
   1 -11   3        2.04        7.01      2.97 o 
   2 -11   3       69.37       67.35      5.95 o 
  -6 -10   3        6.51        7.22      3.19 o 
  -5 -10   3        1.32        4.89      2.97 o 
  -4 -10   3       93.36       77.55      6.59 o 
  -3 -10   3       41.39       37.13      3.36 o 
  -2 -10   3       16.40       12.75      3.40 o 
  -1 -10   3       52.88       53.33      4.36 o 
   0 -10   3       10.85        8.77      1.95 o 
   1 -10   3       35.36       33.42      2.65 o 
   2 -10   3       18.35       17.21      3.82 o 
   3 -10   3        1.64        2.55      3.19 o 
  -7  -9   3        6.41        1.49      2.55 o 
  -6  -9   3       32.01       29.32      4.25 o 
  -5  -9   3        1.23        1.06      2.34 o 
  -4  -9   3        1.43       -0.85      2.34 o 
  -3  -9   3        0.12        1.74      1.51 o 
  -2  -9   3      421.19      427.43      7.97 o 
  -1  -9   3        0.01        0.10      1.37 o 
   0  -9   3       84.46       90.06      3.83 o 
   1  -9   3       54.66       59.88      5.74 o 
   2  -9   3        8.38        7.44      3.19 o 
   3  -9   3        3.22        1.03      2.04 o 
   4  -9   3       14.79       17.42      4.89 o 
  -7  -8   3       65.28       63.53      5.10 o 
  -6  -8   3       50.72       48.65      4.67 o 
  -5  -8   3        9.86        6.80      2.76 o 
  -4  -8   3       32.18       38.17      4.25 o 
  -3  -8   3      550.68      566.95      9.64 o 
  -2  -8   3      645.22      684.03     10.04 o 
  -1  -8   3      244.19      258.26      4.59 o 
   0  -8   3        0.02        0.42      1.50 o 
   1  -8   3       69.14       65.72      3.36 o 
   2  -8   3        3.79        3.61      1.94 o 
   3  -8   3       27.11       31.89      3.21 o 
   4  -8   3       18.06       21.67      4.67 o 
   5  -8   3        8.62        5.10      3.61 o 
  -7  -7   3        6.12        1.70      2.12 o 
  -6  -7   3        0.15        0.21      1.91 o 
  -5  -7   3       88.34       96.88      5.95 o 
  -4  -7   3       70.86       72.81      5.42 o 
  -3  -7   3        1.58        0.85      1.50 o 
  -2  -7   3       91.66       90.86      3.29 o 
  -1  -7   3       87.87       82.33      3.28 o 
   0  -7   3        0.30       -0.98      0.98 o 
   1  -7   3        4.65        3.62      1.28 o 
   2  -7   3       89.01       89.03      4.29 o 
   3  -7   3       40.62       34.79      3.51 o 
   4  -7   3       10.40       18.06      4.46 o 
   5  -7   3        7.69       13.17      4.04 o 
  -8  -6   3        7.19        4.67      2.34 o 
  -7  -6   3        0.71        1.70      1.91 o 
  -6  -6   3       19.40       18.70      2.97 o 
  -5  -6   3      166.10      159.54      5.50 o 
  -4  -6   3       24.33       26.06      2.65 o 
  -3  -6   3       73.78       79.18      3.78 o 
  -2  -6   3      433.83      491.73      7.26 o 
  -1  -6   3       31.73       34.51      1.60 o 
   0  -6   3      206.19      215.09      3.38 o 
   1  -6   3        6.29        4.34      2.03 o 
   2  -6   3       73.39       75.67      3.87 o 
   3  -6   3       50.17       62.82      3.72 o 
   4  -6   3       12.28       10.20      3.40 o 
   5  -6   3        0.09        3.61      2.76 o 
   6  -6   3        2.09        0.93      2.35 o 
  -8  -5   3        2.84        4.46      1.91 o 
  -7  -5   3       10.22        9.56      2.12 o 
  -6  -5   3       31.21       31.02      2.97 o 
  -5  -5   3        1.77        0.20      1.37 o 
  -4  -5   3        0.23        1.69      1.27 o 
  -3  -5   3        8.46        5.04      1.49 o 
  -2  -5   3     1872.08     1880.63     18.21 o 
  -1  -5   3      302.25      333.12      4.97 o 
   0  -5   3      341.46      377.01      4.99 o 
   1  -5   3       26.96       30.95      1.24 o 
   2  -5   3      335.58      366.55      7.30 o 
   3  -5   3        1.28        2.97      2.34 o 
   4  -5   3       37.87       41.43      4.67 o 
   5  -5   3        8.44        5.52      2.97 o 
   6  -5   3        0.60       -0.25      2.09 o 
  -8  -4   3        0.13        0.64      1.91 o 
  -7  -4   3      183.57      180.59      5.95 o 
  -6  -4   3       15.79       14.80      1.74 o 
  -5  -4   3      180.15      185.49      5.08 o 
  -4  -4   3      472.65      479.19      8.64 o 
  -3  -4   3       13.68        9.29      1.48 o 
  -2  -4   3     1709.36     1776.63     21.56 o 
  -1  -4   3       74.20       79.51      1.51 o 
   0  -4   3        7.84        7.52      0.90 o 
   1  -4   3     1478.35     1454.83     11.16 o 
   2  -4   3        0.89       -0.09      0.62 o 
   3  -4   3       63.23       60.55      4.67 o 
   4  -4   3       21.65       22.31      3.40 o 
   5  -4   3       91.45      103.89      6.37 o 
   6  -4   3       26.24       28.93      3.47 o 
   7  -4   3       17.98       22.39      4.25 o 
  -8  -3   3       11.41       14.45      2.55 o 
  -7  -3   3        2.43        2.97      1.70 o 
  -6  -3   3       19.92       16.09      1.76 o 
  -5  -3   3       38.13       39.02      2.26 o 
  -4  -3   3      266.36      259.68      4.35 o 
  -3  -3   3      302.18      352.85      4.95 o 
  -2  -3   3       48.97       47.90      2.30 o 
  -1  -3   3      796.42      733.49      6.78 o 
   0  -3   3       64.79       78.63      1.72 o 
   1  -3   3        0.96        0.84      0.51 o 
   2  -3   3       69.83       74.73      1.67 o 
   3  -3   3       28.36       20.82      2.76 o 
   4  -3   3      197.84      204.81      7.65 o 
   5  -3   3       45.04       47.31      5.42 o 
   6  -3   3        0.66       -1.02      1.57 o 
   7  -3   3        0.74        2.93      2.24 o 
  -8  -2   3        9.46       10.41      2.76 o 
  -7  -2   3        4.21        6.37      1.91 o 
  -6  -2   3       27.16       25.86      4.99 o 
  -5  -2   3       72.96       79.30      2.81 o 
  -4  -2   3        3.91        5.62      0.83 o 
  -3  -2   3        2.99        1.18      0.90 o 
  -2  -2   3      180.49      185.06      4.08 o 
  -1  -2   3     1360.35     1307.90     15.50 o 
   0  -2   3     1705.13     1614.14     12.58 o 
   1  -2   3     1559.23     1560.85     13.54 o 
   2  -2   3       25.50       28.63      1.12 o 
   3  -2   3        6.47        4.03      0.75 o 
   4  -2   3        0.03       -0.05      1.09 o 
   5  -2   3       54.96       59.63      5.21 o 
   6  -2   3       10.22       12.54      2.28 o 
   7  -2   3       13.28       10.71      2.54 o 
   8  -2   3        4.17        3.58      2.59 o 
  -8  -1   3       17.67       11.05      2.76 o 
  -7  -1   3       53.90       56.73      3.82 o 
  -6  -1   3      111.37      100.71      7.22 o 
  -5  -1   3        4.76        2.06      2.02 o 
  -4  -1   3        3.53        8.80      2.37 o 
  -3  -1   3       91.02       83.90      2.54 o 
  -2  -1   3      174.96      149.52      4.25 o 
  -1  -1   3      424.14      417.78      5.27 o 
   0  -1   3     1236.08     1223.66      8.58 o 
   1  -1   3     3131.78     3058.94     22.48 o 
   2  -1   3      708.94      673.55      6.36 o 
   3  -1   3      492.03      489.15      5.33 o 
   4  -1   3      210.60      173.38      3.08 o 
   5  -1   3      156.50      159.94      4.83 o 
   6  -1   3        0.14       -1.31      1.31 o 
   7  -1   3        0.69        0.58      3.29 o 
   8  -1   3       28.51       33.04      3.47 o 
  -7   0   3       62.89       67.56      4.67 o 
  -6   0   3       25.92       31.02      2.76 o 
  -5   0   3        0.32        1.23      1.17 o 
  -4   0   3        8.72       10.40      1.28 o 
  -3   0   3        0.93       -0.11      0.75 o 
  -2   0   3       41.83       39.58      1.84 o 
  -1   0   3     3020.75     3042.42     34.31 o 
   0   0   3      462.20      435.92      7.01 o 
   1   0   3       25.04       27.20      1.60 o 
   2   0   3      143.80      155.77      2.43 o 
   3   0   3      610.44      700.47      6.87 o 
   4   0   3      938.93      971.90     17.18 o 
   5   0   3        9.82       10.09      1.73 o 
   6   0   3      209.45      210.82      5.33 o 
   7   0   3       34.13       37.79      2.81 o 
   8   0   3       14.42       16.55      2.60 o 
  -7   1   3       15.34       13.38      3.19 o 
  -6   1   3        2.09        2.97      2.12 o 
  -5   1   3        3.61        4.89      1.70 o 
  -4   1   3       19.76       20.06      1.73 o 
  -3   1   3      220.00      206.64      7.01 o 
  -2   1   3      602.23      584.44      8.29 o 
  -1   1   3     2259.89     2244.33     20.02 o 
   0   1   3      753.59      734.73     10.90 o 
   1   1   3      190.39      169.87      3.38 o 
   2   1   3     2389.85     2339.30     26.17 o 
   3   1   3      480.52      474.62      5.82 o 
   4   1   3     1831.62     1920.74     21.53 o 
   5   1   3        0.35        2.12      2.34 o 
   6   1   3      177.35      173.58      9.56 o 
   7   1   3        5.47        6.36      1.54 o 
   8   1   3       19.79       22.18      2.30 o 
  -7   2   3       10.63        7.22      3.19 o 
  -6   2   3       61.38       63.95      5.10 o 
  -5   2   3        8.67        7.01      2.34 o 
  -4   2   3        5.81       10.33      1.57 o 
  -3   2   3      149.36      147.50      3.98 o 
  -2   2   3     1894.97     2001.00     18.56 o 
  -1   2   3     1922.98     2028.53     23.98 o 
   0   2   3      569.08      579.20      5.33 o 
   1   2   3      931.33      951.24      8.14 o 
   2   2   3      499.42      468.09      5.74 o 
   3   2   3       82.20      103.39      5.52 o 
   4   2   3      167.85      141.07      6.59 o 
   5   2   3      594.53      577.46     15.72 o 
   6   2   3       39.60       33.57      4.89 o 
   7   2   3      125.14      124.93      8.71 o 
   8   2   3       13.93       21.03      5.10 o 
  -7   3   3       13.84       17.21      4.04 o 
  -6   3   3        0.51       -2.55      2.55 o 
  -5   3   3       20.23       24.65      3.61 o 
  -4   3   3       72.95       70.11      4.89 o 
  -3   3   3      108.77      110.08      3.66 o 
  -2   3   3       84.01       97.22      2.68 o 
  -1   3   3       99.41      112.38      1.72 o 
   0   3   3        9.20       10.85      0.86 o 
   1   3   3      562.17      583.81      5.08 o 
   2   3   3      418.49      360.75      5.09 o 
   3   3   3      249.70      250.96      4.74 o 
   4   3   3      107.77      128.80      2.42 o 
   5   3   3       89.10       93.69      6.16 o 
   6   3   3      371.20      364.15     12.75 o 
   7   3   3      450.09      454.02     15.72 o 
   8   3   3        1.75        0.21      3.40 o 
  -6   4   3        8.19        4.67      3.19 o 
  -5   4   3       21.32       16.57      3.61 o 
  -4   4   3        0.26        4.89      2.55 o 
  -3   4   3       56.37       52.05      4.46 o 
  -2   4   3     1343.84     1393.64     12.11 o 
  -1   4   3       49.91       45.71      1.28 o 
   0   4   3        0.21        0.34      0.54 o 
   1   4   3       27.41       30.25      1.29 o 
   2   4   3       50.69       48.14      2.03 o 
   3   4   3      930.88      935.04     12.19 o 
   4   4   3      590.79      564.16      9.67 o 
   5   4   3      790.49      750.02     10.49 o 
   6   4   3       82.84       75.85      2.68 o 
   7   4   3      505.60      515.21     16.57 o 
  -6   5   3        5.78        9.56      3.61 o 
  -5   5   3       13.84       14.66      3.61 o 
  -4   5   3        0.00        2.34      2.55 o 
  -3   5   3      331.27      316.14     11.05 o 
  -2   5   3      670.83      665.09     10.30 o 
  -1   5   3      138.50      137.67      3.21 o 
   0   5   3        3.31        6.36      0.88 o 
   1   5   3        0.93        0.58      0.57 o 
   2   5   3       72.44       90.76      2.79 o 
   3   5   3      646.31      671.82     17.63 o 
   4   5   3       78.09       73.49      3.01 o 
   5   5   3      112.68      106.72      3.66 o 
   6   5   3      283.91      283.50      6.01 o 
   7   5   3       63.81       57.58      3.40 o 
   8   5   3       29.71       28.89      2.34 o 
  -6   6   3        0.75        7.22      3.61 o 
  -5   6   3        0.22        4.04      2.97 o 
  -4   6   3        5.96        3.61      2.76 o 
  -3   6   3      161.10      147.02      8.07 o 
  -2   6   3      231.89      222.75      7.33 o 
  -1   6   3      221.10      209.07      3.42 o 
   0   6   3      196.66      201.52      3.15 o 
   1   6   3        1.42       -0.50      1.01 o 
   2   6   3      284.86      288.50      3.85 o 
   3   6   3      123.86      110.61      2.96 o 
   4   6   3      135.33      142.20      4.38 o 
   5   6   3       20.03       21.36      2.97 o 
   6   6   3       78.12       74.86      3.52 o 
   7   6   3      142.53      147.23      5.74 o 
   8   6   3      225.86      229.03      7.01 o 
  -5   7   3        0.01       -1.91      2.97 o 
  -4   7   3       31.72       17.42      4.25 o 
  -3   7   3       39.35       31.87      4.89 o 
  -2   7   3       52.56       62.16      3.57 o 
  -1   7   3       66.96       57.30      2.35 o 
   0   7   3        4.55        4.28      1.04 o 
   1   7   3        0.02        0.12      0.82 o 
   2   7   3      337.20      362.35      4.82 o 
   3   7   3       38.72       38.21      2.15 o 
   4   7   3        4.71        3.23      1.68 o 
   5   7   3        0.02        0.81      1.70 o 
   6   7   3        6.78        8.07      2.34 o 
   7   7   3       89.42       86.26      5.10 o 
   8   7   3        7.17        7.65      2.34 o 
  -4   8   3        0.21        0.21      2.97 o 
  -3   8   3       37.54       30.17      5.10 o 
  -2   8   3       10.85       12.94      3.72 o 
  -1   8   3        3.37        3.36      1.31 o 
   0   8   3        3.69        7.85      1.72 o 
   1   8   3      131.17      130.30      3.16 o 
   2   8   3        1.73        0.69      0.93 o 
   3   8   3       92.12       93.79      3.96 o 
   4   8   3      338.73      339.94      7.96 o 
   5   8   3        4.62        5.31      2.55 o 
   6   8   3        2.47        4.25      2.34 o 
   7   8   3        9.54        6.16      2.55 o 
   8   8   3        3.62        2.97      2.34 o 
  -4   9   3        1.27       -2.97      2.97 o 
  -3   9   3       12.55        8.49      3.82 o 
  -2   9   3        8.09        5.50      2.24 o 
  -1   9   3      176.61      170.69      4.67 o 
   0   9   3       25.29       23.19      2.17 o 
   1   9   3       32.87       33.27      4.25 o 
   2   9   3       56.98       53.00      4.05 o 
   3   9   3      130.04      142.31      4.46 o 
   4   9   3      679.02      661.60     17.42 o 
   5   9   3       17.25       10.41      3.19 o 
   6   9   3       18.82       23.58      3.82 o 
   7   9   3        6.61        9.14      3.19 o 
   8   9   3      109.72      107.93      6.80 o 
  -3  10   3       10.60        8.51      2.69 o 
  -2  10   3       52.62       53.75      5.31 o 
  -1  10   3       15.00       12.96      3.40 o 
   0  10   3       33.07       34.25      2.69 o 
   1  10   3       22.24       23.08      2.39 o 
   2  10   3       80.56       82.73      3.46 o 
   3  10   3      285.34      302.71      7.37 o 
   4  10   3        1.16        0.21      2.55 o 
   5  10   3        5.38        1.27      2.55 o 
   6  10   3       47.47       42.92      5.10 o 
   7  10   3        0.12        0.42      2.34 o 
  -2  11   3        4.66        2.55      3.19 o 
  -1  11   3       15.26        4.89      3.19 o 
   0  11   3      107.46      108.90      4.35 o 
   1  11   3       17.40       15.03      2.17 o 
   2  11   3       15.77       12.60      3.08 o 
   3  11   3       41.96       45.47      3.12 o 
   4  11   3       24.95       18.52      2.93 o 
   5  11   3        6.39        6.59      3.19 o 
   6  11   3        0.01        3.61      3.19 o 
   7  11   3        5.38        0.42      2.76 o 
  -1  12   3        9.27        7.65      3.61 o 
   0  12   3       16.53       21.84      6.37 o 
   1  12   3        0.00        2.54      1.72 o 
   2  12   3        0.60        2.97      2.97 o 
   3  12   3       12.11        6.16      3.61 o 
   4  12   3        5.49        5.54      2.48 o 
   5  12   3        3.20        4.04      2.97 o 
   6  12   3        2.77       12.11      3.82 o 
   1  13   3       16.29       18.64      2.54 o 
   2  13   3        3.23        2.12      3.19 o 
   3  13   3        1.00        0.64      3.19 o 
   4  13   3        6.94        8.50      4.04 o 
  -3 -12   4        5.00        5.95      3.82 o 
  -2 -12   4        0.04       -2.55      2.55 o 
  -1 -12   4        5.45        3.40      2.97 o 
   0 -12   4        6.37        3.63      2.44 o 
  -5 -11   4       11.36       15.30      4.46 o 
  -4 -11   4       87.94       98.37      7.86 o 
  -3 -11   4        4.41        5.74      3.61 o 
  -2 -11   4        0.38        2.34      2.97 o 
  -1 -11   4       28.69       30.11      2.70 o 
   0 -11   4        6.83        3.19      1.80 o 
   1 -11   4       67.94       50.14      4.89 o 
   2 -11   4        5.90        4.25      3.40 o 
  -6 -10   4        0.03        1.91      2.97 o 
  -5 -10   4        7.81       12.75      3.82 o 
  -4 -10   4       28.27       23.80      4.46 o 
  -3 -10   4      112.87      102.06     20.18 o 
  -2 -10   4        5.70        5.74      3.19 o 
  -1 -10   4       23.41       25.25      4.78 o 
   0 -10   4        2.23        4.22      1.78 o 
   1 -10   4       39.23       32.35      2.69 o 
   2 -10   4        2.78        0.85      2.97 o 
   3 -10   4        1.03       -2.34      2.97 o 
  -6  -9   4        4.16        9.77      3.19 o 
  -5  -9   4       38.17       45.04      5.10 o 
  -4  -9   4        0.05        2.55      2.76 o 
  -3  -9   4       32.14       32.45      4.09 o 
  -2  -9   4       91.39      100.92      4.02 o 
  -1  -9   4       11.42        9.76      1.77 o 
   0  -9   4        0.83        1.91      1.50 o 
   1  -9   4        8.41        9.70      1.87 o 
   2  -9   4        2.04       -0.64      2.55 o 
   3  -9   4       13.25       13.38      3.82 o 
   4  -9   4        6.01        6.80      3.82 o 
  -7  -8   4        6.78        1.27      2.55 o 
  -6  -8   4        0.62        1.06      2.12 o 
  -5  -8   4        0.25        1.49      2.34 o 
  -4  -8   4       45.72       47.17      4.89 o 
  -3  -8   4      603.70      585.32     12.16 o 
  -2  -8   4      112.77      120.02      4.12 o 
  -1  -8   4       43.76       46.95      2.30 o 
   0  -8   4       40.59       39.22      2.69 o 
   1  -8   4      116.25      120.92      4.20 o 
   2  -8   4        4.58        8.13      2.14 o 
   3  -8   4       94.39      100.22      6.80 o 
   4  -8   4       16.33       18.27      4.89 o 
   5  -8   4        7.44        2.12      4.67 o 
  -7  -7   4       16.92       15.08      3.19 o 
  -6  -7   4        2.50        2.97      2.12 o 
  -5  -7   4       45.71       28.68      3.61 o 
  -4  -7   4        5.04        3.42      1.96 o 
  -3  -7   4      251.56      227.25      7.33 o 
  -2  -7   4       83.89       93.07      3.43 o 
  -1  -7   4       81.47       80.80      2.81 o 
   0  -7   4       38.50       45.08      2.78 o 
   1  -7   4       66.37       65.88      2.81 o 
   2  -7   4        0.01        1.10      1.57 o 
   3  -7   4        5.79       11.17      2.24 o 
   4  -7   4        6.21        3.40      3.19 o 
   5  -7   4       24.03       32.74      4.23 o 
  -7  -6   4       44.72       45.68      4.04 o 
  -6  -6   4        4.82        8.50      2.34 o 
  -5  -6   4      165.42      143.83      6.59 o 
  -4  -6   4      212.09      200.84      6.27 o 
  -3  -6   4      117.14      116.16      4.65 o 
  -2  -6   4       29.52       38.34      2.18 o 
  -1  -6   4        0.92        1.40      0.89 o 
   0  -6   4       94.75       87.15      2.48 o 
   1  -6   4      206.88      219.41      4.48 o 
   2  -6   4       25.09       28.10      2.65 o 
   3  -6   4       11.86        8.13      1.99 o 
   4  -6   4       41.47       44.19      5.31 o 
   5  -6   4       92.93      102.17      5.96 o 
   6  -6   4        0.09        0.19      2.50 o 
  -7  -5   4       15.47       13.17      2.55 o 
  -6  -5   4       33.25       26.77      3.19 o 
  -5  -5   4        0.00       -1.23      1.37 o 
  -4  -5   4        2.87        1.75      1.27 o 
  -3  -5   4      200.19      205.53      5.67 o 
  -2  -5   4      300.71      322.83      5.48 o 
  -1  -5   4       44.53       48.31      1.47 o 
   0  -5   4      368.22      423.42      5.65 o 
   1  -5   4      183.37      199.65      3.20 o 
   2  -5   4       18.52       18.86      1.24 o 
   3  -5   4        3.90        3.42      1.63 o 
   4  -5   4       66.01       56.30      5.31 o 
   5  -5   4       14.79       14.67      4.14 o 
   6  -5   4       19.20       20.82      5.10 o 
  -8  -4   4        4.46        3.82      2.34 o 
  -7  -4   4        3.02        3.82      2.12 o 
  -6  -4   4       21.73       22.10      2.55 o 
  -5  -4   4        8.55       10.07      2.76 o 
  -4  -4   4      139.48      138.45      4.52 o 
  -3  -4   4       22.77       29.29      2.24 o 
  -2  -4   4       67.60       71.46      2.99 o 
  -1  -4   4       11.45       17.66      0.84 o 
   0  -4   4       77.37       75.07      1.75 o 
   1  -4   4       21.31       12.96      0.89 o 
   2  -4   4      971.49     1049.50     10.94 o 
   3  -4   4        1.56        2.76      2.12 o 
   4  -4   4        5.43        5.65      4.25 o 
   5  -4   4        0.03       -1.63      1.63 o 
   6  -4   4       12.49       16.80      3.01 o 
   7  -4   4       84.94       82.14      5.50 o 
  -7  -3   4        0.10       -1.06      1.70 o 
  -6  -3   4       74.27       74.03      3.52 o 
  -5  -3   4        7.13        4.81      1.49 o 
  -4  -3   4        4.27        2.84      1.22 o 
  -3  -3   4      145.50      163.82      3.16 o 
  -2  -3   4        8.45        6.84      1.37 o 
  -1  -3   4      670.09      656.27      5.34 o 
   0  -3   4      468.97      524.04      4.82 o 
   1  -3   4      102.86       91.61      1.80 o 
   2  -3   4      568.82      576.86      5.34 o 
   3  -3   4      148.17      141.82      4.78 o 
   4  -3   4       70.81       63.62      3.68 o 
   5  -3   4      218.10      209.92      6.79 o 
   6  -3   4        7.53        9.98      2.44 o 
   7  -3   4       19.80       18.78      3.14 o 
  -7  -2   4        1.86        0.64      2.12 o 
  -6  -2   4       82.78       86.39      3.69 o 
  -5  -2   4       61.01       64.18      3.09 o 
  -4  -2   4        7.43        6.29      2.23 o 
  -3  -2   4       15.52       10.07      1.41 o 
  -2  -2   4        6.89        4.12      1.27 o 
  -1  -2   4      103.44       96.17      1.45 o 
   0  -2   4       86.16       99.06      1.78 o 
   1  -2   4      718.27      723.23      5.51 o 
   2  -2   4      197.53      199.17      2.98 o 
   3  -2   4       48.33       49.36      1.98 o 
   4  -2   4        3.67        2.94      1.53 o 
   5  -2   4       17.17       18.99      2.50 o 
   6  -2   4      267.68      283.23      7.85 o 
   7  -2   4        0.05       -1.13      2.97 o 
   8  -2   4        0.63        1.06      4.67 o 
  -7  -1   4       34.22       39.52      3.82 o 
  -6  -1   4       27.92       30.61      2.59 o 
  -5  -1   4      175.87      177.76      4.83 o 
  -4  -1   4      131.56      113.48      3.57 o 
  -3  -1   4      546.41      558.02      8.78 o 
  -2  -1   4      104.42       99.53      3.06 o 
  -1  -1   4        0.18        0.85      0.90 o 
   0  -1   4       42.46       34.17      1.14 o 
   1  -1   4       55.36       59.41      1.36 o 
   2  -1   4       11.15        6.43      0.84 o 
   3  -1   4        3.09        1.90      0.93 o 
   4  -1   4      879.02      912.65     10.63 o 
   5  -1   4        0.43       -0.76      1.33 o 
   6  -1   4        3.48        4.02      3.40 o 
   7  -1   4       37.19       50.69      7.44 o 
   8  -1   4       77.14       75.70      4.86 o 
  -7   0   4        6.86        2.76      2.55 o 
  -6   0   4        0.04        0.21      1.91 o 
  -5   0   4       76.68       75.75      3.34 o 
  -4   0   4       95.96       97.80      3.46 o 
  -3   0   4      363.88      339.94      6.38 o 
  -2   0   4       78.77       70.99      2.60 o 
  -1   0   4       21.08       20.46      1.63 o 
   0   0   4      719.43      707.91      7.19 o 
   1   0   4       12.44        9.67      0.74 o 
   2   0   4      172.61      189.60      4.74 o 
   3   0   4      279.46      305.58      4.73 o 
   4   0   4      530.49      534.17      7.30 o 
   5   0   4      573.08      559.82      7.93 o 
   6   0   4      189.36      187.35      7.86 o 
   7   0   4       31.08       33.15      2.90 o 
   8   0   4        0.03        1.02      1.77 o 
  -7   1   4        7.97       11.69      3.19 o 
  -6   1   4        7.29       12.11      2.97 o 
  -5   1   4        9.77        8.71      2.12 o 
  -4   1   4       29.74       27.55      2.19 o 
  -3   1   4     1332.18     1295.84     16.51 o 
  -2   1   4      338.41      331.17      6.05 o 
  -1   1   4        2.77        3.37      1.02 o 
   0   1   4      229.54      206.66      2.56 o 
   1   1   4     2219.57     2143.65     14.51 o 
   2   1   4       49.43       50.90      1.66 o 
   3   1   4      205.94      202.64      3.75 o 
   4   1   4      548.38      583.39      7.48 o 
   5   1   4        8.32        8.00      1.30 o 
   6   1   4      787.78      774.67     11.79 o 
   7   1   4      136.65      138.68      5.95 o 
   8   1   4       12.27       12.99      2.12 o 
  -7   2   4       21.31       26.56      4.46 o 
  -6   2   4        6.70        7.22      2.97 o 
  -5   2   4       24.15       22.95      3.19 o 
  -4   2   4       10.54       12.63      2.55 o 
  -3   2   4      263.39      242.68      5.62 o 
  -2   2   4        4.54        5.31      1.20 o 
  -1   2   4      414.98      371.30      7.86 o 
   0   2   4       31.70       22.82      1.10 o 
   1   2   4      133.66      125.69      2.02 o 
   2   2   4       14.16       12.19      1.32 o 
   3   2   4      351.22      388.13      5.57 o 
   4   2   4       82.39       84.73      2.47 o 
   5   2   4       64.78       54.96      2.16 o 
   6   2   4        0.14       -0.62      1.25 o 
   7   2   4        5.86        6.34      1.91 o 
   8   2   4       16.27       24.45      4.78 o 
  -7   3   4        8.41        9.56      4.04 o 
  -6   3   4        4.99        7.01      3.19 o 
  -5   3   4        1.23        2.97      2.55 o 
  -4   3   4       34.50       42.49      4.04 o 
  -3   3   4       65.96       55.09      3.40 o 
  -2   3   4     3665.54     3704.34     40.11 o 
  -1   3   4       38.98       42.93      1.30 o 
   0   3   4       99.48      102.30      2.31 o 
   1   3   4      246.03      242.03      3.20 o 
   2   3   4     1155.55     1069.60     11.28 o 
   3   3   4      846.71      924.07     10.31 o 
   4   3   4       34.48       38.93      2.94 o 
   5   3   4        4.62        3.29      1.04 o 
   6   3   4     1081.85     1055.93     14.11 o 
   7   3   4       69.25       65.35      5.84 o 
   8   3   4        0.08        1.40      1.20 o 
  -6   4   4        2.39        4.04      3.40 o 
  -5   4   4        3.24        0.64      2.76 o 
  -4   4   4       61.28       69.47      5.31 o 
  -3   4   4        2.84       -0.21      2.12 o 
  -2   4   4     1719.54     1685.06     16.44 o 
  -1   4   4      214.21      231.56      3.19 o 
   0   4   4      695.48      729.28      8.00 o 
   1   4   4        1.33        0.16      0.58 o 
   2   4   4     1218.08     1188.12     10.81 o 
   3   4   4     1676.26     1788.71     17.70 o 
   4   4   4      157.56      159.74      3.63 o 
   5   4   4        7.14        7.47      1.48 o 
   6   4   4        8.80        9.08      2.02 o 
   7   4   4       82.60       84.78      3.23 o 
   8   4   4       45.38       46.91      2.70 o 
  -6   5   4        1.14       -0.42      2.55 o 
  -5   5   4        1.11        2.55      2.97 o 
  -4   5   4       11.02       19.33      3.82 o 
  -3   5   4      500.24      478.88     14.23 o 
  -2   5   4        2.78        1.79      1.09 o 
  -1   5   4        9.43       11.64      1.41 o 
   0   5   4       15.52       15.48      1.10 o 
   1   5   4       79.99       99.90      2.32 o 
   2   5   4      407.96      438.33      4.44 o 
   3   5   4      121.09      106.94      3.22 o 
   4   5   4      299.37      276.87      5.27 o 
   5   5   4      253.29      248.58      5.76 o 
   6   5   4      317.85      293.91      6.48 o 
   7   5   4       48.21       41.93      2.90 o 
   8   5   4        0.02       -1.06      1.49 o 
  -5   6   4        4.69        4.04      3.19 o 
  -4   6   4        8.21        8.71      3.19 o 
  -3   6   4       36.71       35.48      4.67 o 
  -2   6   4       53.43       46.69      3.01 o 
  -1   6   4        8.58       11.10      1.15 o 
   0   6   4       57.85       58.50      2.08 o 
   1   6   4      852.95      904.74     12.08 o 
   2   6   4      198.75      201.33      3.02 o 
   3   6   4      235.62      230.13      3.95 o 
   4   6   4       97.49       96.96      3.31 o 
   5   6   4       10.08       10.14      2.34 o 
   6   6   4       80.23       82.93      8.71 o 
   7   6   4        2.42        3.19      1.91 o 
   8   6   4       50.39       53.33      3.82 o 
  -5   7   4        5.42       10.41      4.25 o 
  -4   7   4        0.05       -0.21      2.76 o 
  -3   7   4       79.55       85.62      7.01 o 
  -2   7   4        1.08       -0.03      1.78 o 
  -1   7   4      274.69      281.00      5.33 o 
   0   7   4        4.64        4.67      1.10 o 
   1   7   4      310.34      314.53      4.73 o 
   2   7   4       26.73       28.12      1.50 o 
   3   7   4      115.59      114.89      3.13 o 
   4   7   4      780.54      768.90     10.62 o 
   5   7   4        5.56        6.93      1.77 o 
   6   7   4      131.42      136.82      6.37 o 
   7   7   4        4.54        7.01      2.34 o 
   8   7   4       51.41       57.36      4.46 o 
  -4   8   4       25.61       25.49      5.10 o 
  -3   8   4       44.25       43.77      5.95 o 
  -2   8   4       10.63       12.85      2.39 o 
  -1   8   4       14.06       15.62      1.60 o 
   0   8   4        0.05       -0.22      1.42 o 
   1   8   4      137.99      150.60      3.95 o 
   2   8   4        6.05        4.42      1.14 o 
   3   8   4      281.51      297.85      5.98 o 
   4   8   4      468.12      452.87      8.03 o 
   5   8   4      167.32      162.74      7.86 o 
   6   8   4       14.25       20.82      3.40 o 
   7   8   4        0.04       -0.21      2.12 o 
   8   8   4       13.88       14.45      3.19 o 
  -4   9   4       16.60       12.75      4.89 o 
  -3   9   4       69.37       67.15     10.84 o 
  -2   9   4       26.37       20.02      2.90 o 
  -1   9   4      107.00      106.65      6.37 o 
   0   9   4       18.13       21.57      2.87 o 
   1   9   4      124.22      126.02      8.50 o 
   2   9   4      157.77      164.91      3.99 o 
   3   9   4      125.52      131.12      4.28 o 
   4   9   4       10.56        8.92      2.39 o 
   5   9   4       15.86       20.82      3.61 o 
   6   9   4       43.63       48.23      4.89 o 
   7   9   4       23.64       28.26      4.04 o 
   8   9   4       31.28       31.44      4.46 o 
  -3  10   4        0.81        3.10      2.48 o 
  -2  10   4        1.91        4.46      3.19 o 
  -1  10   4       72.37       72.66      5.52 o 
   0  10   4       67.97       72.76      3.72 o 
   1  10   4       76.48       80.03      6.06 o 
   2  10   4        2.88        1.08      1.28 o 
   3  10   4       59.12       61.78      3.42 o 
   4  10   4       36.80       40.79      4.89 o 
   5  10   4        0.21        1.06      2.55 o 
   6  10   4       75.55       75.21      6.37 o 
   7  10   4        0.19        0.42      2.55 o 
  -2  11   4        9.28       11.05      3.82 o 
  -1  11   4       10.17        9.99      3.40 o 
   0  11   4        0.19        0.02      1.48 o 
   1  11   4        0.04        2.77      1.72 o 
   2  11   4        0.65       -0.13      1.41 o 
   3  11   4      116.69      112.39      7.22 o 
   4  11   4       36.87       35.87      3.42 o 
   5  11   4        6.79       -0.85      2.55 o 
   6  11   4       55.88       57.36      6.16 o 
   7  11   4       16.90       11.69      3.82 o 
  -1  12   4       70.23       74.79      6.16 o 
   0  12   4       10.01       13.18      2.23 o 
   1  12   4        0.03        0.57      1.57 o 
   2  12   4       42.54       44.40      5.10 o 
   3  12   4      207.91      195.04      9.35 o 
   4  12   4        1.77       -0.98      2.02 o 
   5  12   4        5.69       -0.21      2.97 o 
   6  12   4        4.94        4.67      3.61 o 
   1  13   4        4.61        2.36      1.87 o 
   2  13   4       60.05       60.55      5.52 o 
   3  13   4        2.66        1.91      3.40 o 
   4  13   4        5.59        6.59      3.82 o 
  -2 -12   5        0.20        0.21      3.40 o 
  -1 -12   5        1.58       -1.91      2.55 o 
  -4 -11   5        0.98       -2.76      2.76 o 
  -3 -11   5       18.59       17.21      4.25 o 
  -2 -11   5        0.61        3.61      2.97 o 
  -1 -11   5        6.95       10.62      3.61 o 
   0 -11   5        2.48        4.00      1.94 o 
   1 -11   5        0.02        3.82      2.97 o 
  -5 -10   5       34.79       36.97      5.31 o 
  -4 -10   5       18.30       11.90      4.04 o 
  -3 -10   5       26.35       27.50      3.36 o 
  -2 -10   5       17.42       16.15      3.82 o 
  -1 -10   5        4.98        0.01      1.57 o 
   0 -10   5       34.15       35.73      4.04 o 
   1 -10   5       89.22       86.92      3.96 o 
   2 -10   5       21.32       22.31      4.04 o 
  -6  -9   5       14.98        7.01      3.40 o 
  -5  -9   5       18.94       18.27      4.04 o 
  -4  -9   5        1.81        5.74      3.19 o 
  -3  -9   5        0.09        0.59      1.72 o 
  -2  -9   5        5.43        4.71      1.63 o 
  -1  -9   5       43.54       40.19      3.61 o 
   0  -9   5        3.79        4.76      1.72 o 
   1  -9   5      121.07      132.85      4.72 o 
   2  -9   5       26.18       21.67      4.04 o 
   3  -9   5        1.56        4.04      3.40 o 
   4  -9   5        0.94        0.78      2.50 o 
  -6  -8   5        3.67        1.27      2.34 o 
  -5  -8   5       74.14       65.44      5.74 o 
  -4  -8   5       66.75       72.66      5.95 o 
  -3  -8   5      147.84      146.18      6.02 o 
  -2  -8   5       58.69       58.82      3.12 o 
  -1  -8   5        4.31        4.57      1.34 o 
   0  -8   5      245.67      232.22      8.60 o 
   1  -8   5       37.54       40.24      2.69 o 
   2  -8   5        1.88        2.55      2.55 o 
   3  -8   5        3.30        4.86      1.87 o 
   4  -8   5       17.04       13.44      3.32 o 
  -7  -7   5        0.64       -0.85      2.12 o 
  -6  -7   5        4.86        8.92      2.97 o 
  -5  -7   5        0.00       -1.49      1.91 o 
  -4  -7   5      275.98      274.50     10.41 o 
  -3  -7   5       24.55       20.83      2.75 o 
  -2  -7   5       76.20       79.24      3.42 o 
  -1  -7   5       12.08        8.65      2.12 o 
   0  -7   5      172.45      162.66      8.18 o 
   1  -7   5       18.34       15.69      2.34 o 
   2  -7   5        0.66        0.06      1.72 o 
   3  -7   5       34.71       34.49      2.75 o 
   4  -7   5        0.52       -1.02      1.99 o 
   5  -7   5        6.25        3.02      2.65 o 
  -7  -6   5        0.78        3.40      2.34 o 
  -6  -6   5        0.38        2.76      2.12 o 
  -5  -6   5       11.87       11.26      2.76 o 
  -4  -6   5       18.94       25.77      2.79 o 
  -3  -6   5      369.72      371.54      8.77 o 
  -2  -6   5      140.50      142.20      3.98 o 
  -1  -6   5        4.53        3.45      1.10 o 
   0  -6   5       35.71       33.40      1.73 o 
   1  -6   5       55.82       57.88      2.27 o 
   2  -6   5       11.15       11.94      1.24 o 
   3  -6   5       17.66       17.72      2.13 o 
   4  -6   5        4.92        5.10      2.97 o 
   5  -6   5       22.15       20.27      3.42 o 
   6  -6   5       65.26       81.79      9.88 o 
  -7  -5   5        1.04       -0.85      1.91 o 
  -6  -5   5       26.94       25.49      3.40 o 
  -5  -5   5        8.03        9.35      2.55 o 
  -4  -5   5        4.02        2.98      2.87 o 
  -3  -5   5        8.27        4.40      1.63 o 
  -2  -5   5        0.85       -0.25      1.01 o 
  -1  -5   5      182.47      185.08      3.47 o 
   0  -5   5        9.95        6.28      0.84 o 
   1  -5   5        3.36        2.42      0.82 o 
   2  -5   5      121.98      129.37      2.94 o 
   3  -5   5       46.01       48.95      4.98 o 
   4  -5   5      109.40      110.47      5.47 o 
   5  -5   5       29.36       28.90      4.46 o 
   6  -5   5        0.97        2.74      2.45 o 
  -7  -4   5       13.08       12.32      2.76 o 
  -6  -4   5       71.23       71.81      4.67 o 
  -5  -4   5       28.77       25.55      2.51 o 
  -4  -4   5       45.40       42.48      2.99 o 
  -3  -4   5        9.69        5.50      1.53 o 
  -2  -4   5       28.45       23.87      1.64 o 
  -1  -4   5      348.08      352.67      3.71 o 
   0  -4   5      259.66      287.78      3.75 o 
   1  -4   5      719.44      764.91      7.65 o 
   2  -4   5      118.59      128.87      2.23 o 
   3  -4   5       38.83       44.09      2.37 o 
   4  -4   5      117.16      121.41      5.29 o 
   5  -4   5      359.53      362.98      9.62 o 
   6  -4   5       14.04       15.59      3.01 o 
   7  -4   5        6.92        5.47      2.67 o 
  -7  -3   5        0.22        1.27      2.12 o 
  -6  -3   5       68.62       71.17      4.67 o 
  -5  -3   5       14.55       14.04      3.29 o 
  -4  -3   5       24.39       25.91      2.39 o 
  -3  -3   5      568.19      549.20     12.32 o 
  -2  -3   5       75.72       77.86      2.40 o 
  -1  -3   5      158.28      159.52      3.53 o 
   0  -3   5     1023.05     1040.92      9.42 o 
   1  -3   5      596.85      631.20      8.21 o 
   2  -3   5        7.65        7.96      0.66 o 
   3  -3   5      271.77      274.36      5.05 o 
   4  -3   5       25.40       24.43      2.70 o 
   5  -3   5      116.07      109.48      5.10 o 
   6  -3   5      113.93      130.68      9.88 o 
   7  -3   5        3.76       -0.81      2.08 o 
  -7  -2   5        0.33       -0.85      2.34 o 
  -6  -2   5        3.31        1.92      1.67 o 
  -5  -2   5       65.86       67.66      3.54 o 
  -4  -2   5        5.23        5.89      1.53 o 
  -3  -2   5      423.80      424.70      9.99 o 
  -2  -2   5      266.87      228.80      5.35 o 
  -1  -2   5      133.45      109.16      1.91 o 
   0  -2   5      174.77      185.62      2.56 o 
   1  -2   5        8.19       12.25      1.32 o 
   2  -2   5        1.14        4.58      0.78 o 
   3  -2   5       50.40       50.51      1.80 o 
   4  -2   5      547.77      551.54     10.46 o 
   5  -2   5      424.60      403.65      9.24 o 
   6  -2   5        0.09       -0.88      2.44 o 
   7  -2   5       20.31       21.17      5.21 o 
  -7  -1   5        0.24       -0.85      2.12 o 
  -6  -1   5       19.51       16.58      2.44 o 
  -5  -1   5      205.98      207.88      8.60 o 
  -4  -1   5       51.22       55.96      2.95 o 
  -3  -1   5      449.41      446.34      8.01 o 
  -2  -1   5      262.16      249.46      5.46 o 
  -1  -1   5      576.40      545.20      5.17 o 
   0  -1   5        7.95        4.30      1.06 o 
   1  -1   5      116.21      123.20      2.05 o 
   2  -1   5     1247.19     1266.38      9.80 o 
   3  -1   5      539.07      558.49      7.46 o 
   4  -1   5       69.42       76.33      2.84 o 
   5  -1   5      629.11      623.43     16.57 o 
   6  -1   5       41.55       52.26      8.50 o 
   7  -1   5       36.52       40.37      8.29 o 
   8  -1   5        0.49       -1.62      1.88 o 
  -7   0   5        2.39        1.27      2.55 o 
  -6   0   5        0.19        1.06      2.12 o 
  -5   0   5        5.98        7.63      2.44 o 
  -4   0   5        7.10       15.01      4.36 o 
  -3   0   5        1.18        0.30      1.02 o 
  -2   0   5       38.94       34.20      2.14 o 
  -1   0   5       57.00       58.52      1.96 o 
   0   0   5     2764.54     2622.66     22.39 o 
   1   0   5      943.74      965.26      7.53 o 
   2   0   5       60.46       74.98      2.40 o 
   3   0   5      860.96      965.13     10.83 o 
   4   0   5       18.85       11.61      2.04 o 
   5   0   5       41.62       38.60      2.39 o 
   6   0   5      197.00      186.34      5.66 o 
   7   0   5      105.96      105.16      4.99 o 
   8   0   5        2.40        3.94      3.93 o 
  -7   1   5       16.32       20.82      4.25 o 
  -6   1   5        0.16        2.34      2.55 o 
  -5   1   5       13.57       10.20      2.55 o 
  -4   1   5        4.32        5.66      1.63 o 
  -3   1   5       18.16       20.58      1.94 o 
  -2   1   5      824.31      873.17     19.97 o 
  -1   1   5      205.80      225.13      3.74 o 
   0   1   5     4418.94     4355.34     31.17 o 
   1   1   5       58.14       54.05      1.42 o 
   2   1   5     1519.27     1550.19     15.24 o 
   3   1   5      705.25      657.75      9.22 o 
   4   1   5        2.70        2.83      1.05 o 
   5   1   5      606.82      599.26      8.48 o 
   6   1   5       22.11       19.13      4.36 o 
   7   1   5       47.11       47.97      3.22 o 
   8   1   5        0.87        2.34      1.80 o 
  -7   2   5        0.32       -1.06      2.97 o 
  -6   2   5        5.00        8.07      3.19 o 
  -5   2   5        2.46        3.61      2.55 o 
  -4   2   5      120.94      122.56      4.57 o 
  -3   2   5       79.88       92.21      3.60 o 
  -2   2   5     1191.49     1174.88     15.77 o 
  -1   2   5        1.21        2.29      0.84 o 
   0   2   5       55.52       52.39      1.67 o 
   1   2   5     1898.45     1868.34     24.53 o 
   2   2   5      368.24      371.05      5.52 o 
   3   2   5     6704.59     7034.35     58.91 o 
   4   2   5        0.98        3.73      1.10 o 
   5   2   5       67.23       63.03      2.52 o 
   6   2   5       42.00       41.49      2.39 o 
   7   2   5       10.77       13.35      3.51 o 
   8   2   5        5.94        6.18      5.52 o 
  -6   3   5        0.03        4.89      3.19 o 
  -5   3   5        1.03        0.64      2.34 o 
  -4   3   5        0.05        1.06      2.34 o 
  -3   3   5       63.26       63.49      3.23 o 
  -2   3   5      330.39      314.63      5.00 o 
  -1   3   5      758.34      765.34      7.05 o 
   0   3   5      980.75     1080.69     10.79 o 
   1   3   5      146.05      142.66      3.22 o 
   2   3   5      425.48      449.44      5.23 o 
   3   3   5       17.82       10.61      2.20 o 
   4   3   5        1.24        0.16      0.95 o 
   5   3   5       42.14       36.27      2.16 o 
   6   3   5       21.22       24.35      2.28 o 
   7   3   5      174.07      161.05      4.24 o 
   8   3   5       37.23       42.41      2.85 o 
  -6   4   5        0.09       -0.42      3.40 o 
  -5   4   5        7.62        2.55      2.76 o 
  -4   4   5      146.58      150.63      7.86 o 
  -3   4   5       10.57        5.31      2.76 o 
  -2   4   5      145.40      161.42      3.71 o 
  -1   4   5       88.70       84.49      1.98 o 
   0   4   5      988.78     1027.08     10.59 o 
   1   4   5      965.12      915.87     12.52 o 
   2   4   5      477.20      519.16      4.92 o 
   3   4   5      149.58      125.81      3.37 o 
   4   4   5      641.80      610.87      8.43 o 
   5   4   5      778.64      733.60     10.96 o 
   6   4   5       64.17       56.79      2.72 o 
   7   4   5        1.59        2.97      1.24 o 
   8   4   5       92.13       96.05      4.36 o 
  -6   5   5        2.72        2.12      2.97 o 
  -5   5   5        2.84        0.85      2.97 o 
  -4   5   5        1.54        2.76      2.55 o 
  -3   5   5        5.25        1.49      2.76 o 
  -2   5   5      294.67      298.69      7.10 o 
  -1   5   5        0.25        0.17      0.72 o 
   0   5   5        0.36       -0.12      0.73 o 
   1   5   5        1.56        0.07      0.72 o 
   2   5   5      944.92      948.52      9.36 o 
   3   5   5      130.66      125.98      4.54 o 
   4   5   5      507.38      511.71      7.80 o 
   5   5   5      106.44      107.65      3.58 o 
   6   5   5      679.27      636.93      9.49 o 
   7   5   5      126.91      121.67      4.50 o 
   8   5   5       21.64       22.55      6.48 o 
  -5   6   5        8.89        0.00      2.97 o 
  -4   6   5        0.95        4.89      2.97 o 
  -3   6   5       66.54       69.47      6.37 o 
  -2   6   5        0.01        0.25      1.57 o 
  -1   6   5        0.57       -0.24      0.86 o 
   0   6   5      221.04      226.51      3.91 o 
   1   6   5      169.28      186.45      3.33 o 
   2   6   5      286.10      315.93      4.27 o 
   3   6   5      123.73      117.32      3.11 o 
   4   6   5        1.51        1.95      1.30 o 
   5   6   5      244.38      226.77      5.39 o 
   6   6   5      178.56      174.42      4.83 o 
   7   6   5       33.41       33.66      2.86 o 
   8   6   5       18.17       19.55      2.76 o 
  -5   7   5        0.02        0.64      3.19 o 
  -4   7   5       29.20       14.66      4.46 o 
  -3   7   5      306.95      275.35     12.11 o 
  -2   7   5      549.22      554.18     10.72 o 
  -1   7   5        0.38       -0.46      1.26 o 
   0   7   5      116.41      114.57      2.97 o 
   1   7   5      361.21      376.07      5.37 o 
   2   7   5      685.23      685.78      8.86 o 
   3   7   5       12.61       16.60      1.63 o 
   4   7   5      190.55      175.15      4.83 o 
   5   7   5        8.28        8.39      1.78 o 
   6   7   5        7.86       14.00      3.61 o 
   7   7   5      103.38      111.97      5.95 o 
   8   7   5       62.78       70.54      5.10 o 
  -4   8   5       18.39       12.54      4.67 o 
  -3   8   5       11.17        5.52      3.61 o 
  -2   8   5      132.39      142.17      9.24 o 
  -1   8   5      165.68      175.20      5.92 o 
   0   8   5        0.63       -0.96      1.35 o 
   1   8   5       74.84       84.96      3.16 o 
   2   8   5        2.05        3.58      1.17 o 
   3   8   5        0.68       -0.29      1.21 o 
   4   8   5       26.33       28.71      2.57 o 
   5   8   5        0.06       -1.39      1.39 o 
   6   8   5       76.71       77.55      5.74 o 
   7   8   5       45.88       46.95      4.46 o 
   8   8   5       25.19       29.74      4.04 o 
  -3   9   5       10.32       13.37      2.90 o 
  -2   9   5        7.82        8.80      2.45 o 
  -1   9   5       11.90       11.69      3.40 o 
   0   9   5       47.02       41.91      4.46 o 
   1   9   5       65.01       68.52      3.46 o 
   2   9   5        0.97        0.64      1.03 o 
   3   9   5        5.94        6.77      1.95 o 
   4   9   5       26.64       31.82      3.32 o 
   5   9   5       10.18       11.90      3.19 o 
   6   9   5       39.60       43.55      4.89 o 
   7   9   5       18.07       18.91      3.82 o 
   8   9   5       56.94       82.22      6.59 o 
  -3  10   5        9.70        7.22      3.61 o 
  -2  10   5       64.91       54.81      5.52 o 
  -1  10   5       81.82       75.42      5.95 o 
   0  10   5        2.24        3.07      2.44 o 
   1  10   5        0.83        1.81      2.23 o 
   2  10   5       58.30       62.24      3.41 o 
   3  10   5      475.80      446.18      8.34 o 
   4  10   5        3.82        4.04      2.12 o 
   5  10   5        9.50        9.77      3.61 o 
   6  10   5        0.02        2.76      2.76 o 
   7  10   5       21.18       17.42      4.04 o 
  -2  11   5        0.50        0.42      3.19 o 
  -1  11   5       67.97       73.72      5.95 o 
   0  11   5        2.60        3.91      1.91 o 
   1  11   5        2.35        4.46      1.80 o 
   2  11   5       34.54       41.76      4.46 o 
   3  11   5       84.97       89.23      6.37 o 
   4  11   5        7.03        2.62      3.51 o 
   5  11   5       26.72       27.19      4.89 o 
   6  11   5       13.12       12.54      4.04 o 
   7  11   5       52.03       46.95      5.95 o 
   0  12   5        7.34        5.59      1.94 o 
   1  12   5        1.69        0.42      1.65 o 
   2  12   5      150.12      152.97      8.07 o 
   3  12   5        3.08        3.61      3.19 o 
   4  12   5        5.84        6.36      2.48 o 
   5  12   5        1.98       -2.12      2.76 o 
   6  12   5        2.60        2.12      3.19 o 
   2  13   5        4.16        8.71      3.40 o 
   3  13   5        0.02        0.64      2.97 o 
   4  13   5        6.59        6.37      3.61 o 
  -3 -11   6        0.18       -0.21      3.19 o 
  -2 -11   6       10.22        8.50      3.82 o 
  -1 -11   6        0.01       -0.85      2.55 o 
   0 -11   6        0.12        0.53      1.65 o 
   1 -11   6       47.42       38.03      4.67 o 
  -5 -10   6        7.52       13.60      4.04 o 
  -4 -10   6       42.51       43.13      5.95 o 
  -3 -10   6        0.17        3.80      2.30 o 
  -2 -10   6       19.84       19.76      4.25 o 
  -1 -10   6        1.28        1.91      2.34 o 
   0 -10   6       50.28       51.21      3.38 o 
   1 -10   6       40.15       41.66      5.42 o 
   2 -10   6       11.99       18.91      4.04 o 
  -5  -9   6        3.22        7.22      3.40 o 
  -4  -9   6       30.66       33.14      4.89 o 
  -3  -9   6        6.07        3.23      2.34 o 
  -2  -9   6        0.01       -1.47      1.47 o 
  -1  -9   6       14.88       20.21      2.16 o 
   0  -9   6      209.82      205.30      5.90 o 
   1  -9   6       22.52       24.79      2.54 o 
   2  -9   6       17.66       14.02      3.61 o 
   3  -9   6       44.02       46.53      5.31 o 
  -6  -8   6        9.63        6.16      2.97 o 
  -5  -8   6        0.25       -1.06      2.12 o 
  -4  -8   6       16.76       19.97      4.04 o 
  -3  -8   6       73.04       79.73      4.46 o 
  -2  -8   6        2.38        1.50      1.51 o 
  -1  -8   6        2.54        2.82      1.53 o 
   0  -8   6       39.07       42.76      2.93 o 
   1  -8   6        0.26        0.38      1.57 o 
   2  -8   6        0.25        1.49      2.76 o 
   3  -8   6       11.98       12.80      2.31 o 
   4  -8   6        2.45        1.98      2.01 o 
  -6  -7   6        0.47       -0.42      1.91 o 
  -5  -7   6        5.47        4.25      2.55 o 
  -4  -7   6      162.90      140.43      7.65 o 
  -3  -7   6      265.72      269.44     17.00 o 
  -2  -7   6        3.26        1.59      1.43 o 
  -1  -7   6        1.24        2.20      1.07 o 
   0  -7   6      160.49      161.61     14.45 o 
   1  -7   6        3.12        3.45      1.72 o 
   2  -7   6       53.89       41.89      2.83 o 
   3  -7   6      287.74      290.30      9.69 o 
   4  -7   6        0.01        0.42      2.44 o 
   5  -7   6       25.22       25.05      8.92 o 
  -7  -6   6        1.58        1.49      2.55 o 
  -6  -6   6       23.35       29.32      4.04 o 
  -5  -6   6        0.07        1.49      2.12 o 
  -4  -6   6       11.49       10.20      2.97 o 
  -3  -6   6       30.32       32.40      3.11 o 
  -2  -6   6      112.62      127.12      4.01 o 
  -1  -6   6       52.97       61.81      2.26 o 
   0  -6   6      121.09      118.04      3.42 o 
   1  -6   6       63.69       69.47      2.85 o 
   2  -6   6      148.45      153.99      3.31 o 
   3  -6   6        7.34        3.52      1.62 o 
   4  -6   6      157.11      161.35      6.96 o 
   5  -6   6       15.99       19.49      3.42 o 
   6  -6   6        9.34       17.95      3.68 o 
  -7  -5   6        0.34       -1.91      2.34 o 
  -6  -5   6       37.31       24.43      3.61 o 
  -5  -5   6      104.63      105.17      5.95 o 
  -4  -5   6       81.34       87.36      4.48 o 
  -3  -5   6        0.32        1.71      1.57 o 
  -2  -5   6       94.10       94.61      3.28 o 
  -1  -5   6      632.55      627.27      7.07 o 
   0  -5   6      482.36      494.83      6.21 o 
   1  -5   6        9.37        8.78      1.09 o 
   2  -5   6        6.14        6.94      1.11 o 
   3  -5   6        7.22        6.44      1.69 o 
   4  -5   6      501.80      527.37     12.06 o 
   5  -5   6        5.53        4.20      2.24 o 
   6  -5   6       42.67       49.99      6.16 o 
  -7  -4   6       10.46        5.95      2.55 o 
  -6  -4   6        7.39       11.05      2.76 o 
  -5  -4   6       41.59       47.17      4.25 o 
  -4  -4   6        0.63        0.10      1.48 o 
  -3  -4   6      225.50      228.02      6.43 o 
  -2  -4   6      150.28      149.51      3.80 o 
  -1  -4   6        0.22        0.48      1.01 o 
   0  -4   6      351.23      390.34      4.19 o 
   1  -4   6       23.18       27.18      1.36 o 
   2  -4   6       27.01       22.00      1.21 o 
   3  -4   6       10.99       11.27      1.96 o 
   4  -4   6      636.35      628.03     19.55 o 
   5  -4   6       38.18       38.88      3.78 o 
   6  -4   6       22.61       26.11      3.57 o 
   7  -4   6       57.78       58.65      5.07 o 
  -6  -3   6       17.74       17.63      3.19 o 
  -5  -3   6       17.31       21.03      3.72 o 
  -4  -3   6        0.54        0.00      1.35 o 
  -3  -3   6       27.53       30.44      2.50 o 
  -2  -3   6       50.15       52.47      2.45 o 
  -1  -3   6      122.83      143.57      3.06 o 
   0  -3   6      150.30      137.41      2.43 o 
   1  -3   6       16.38       22.72      1.40 o 
   2  -3   6      129.34      115.93      2.18 o 
   3  -3   6      141.47      133.70      3.71 o 
   4  -3   6      239.80      236.82      7.08 o 
   5  -3   6        3.20        1.98      1.78 o 
   6  -3   6       27.46       19.96      3.10 o 
   7  -3   6        0.22        0.50      2.28 o 
  -7  -2   6        1.45       -0.85      2.55 o 
  -6  -2   6       13.03       16.15      2.97 o 
  -5  -2   6        0.53        0.94      1.45 o 
  -4  -2   6        0.51       -1.12      1.12 o 
  -3  -2   6       52.05       48.73      2.86 o 
  -2  -2   6      487.05      478.28      6.50 o 
  -1  -2   6       61.05       58.90      1.80 o 
   0  -2   6       70.59       65.47      1.71 o 
   1  -2   6     2272.11     2321.16     32.06 o 
   2  -2   6      468.03      507.36      4.98 o 
   3  -2   6        3.52        7.79      1.10 o 
   4  -2   6        0.07        1.31      1.53 o 
   5  -2   6      347.76      339.31      8.63 o 
   6  -2   6      250.87      262.11      8.05 o 
   7  -2   6       39.14       43.71      3.92 o 
  -7  -1   6       23.31       22.10      3.82 o 
  -6  -1   6        0.77        2.34      2.34 o 
  -5  -1   6        1.67        0.92      1.48 o 
  -4  -1   6        8.57       11.60      1.84 o 
  -3  -1   6      101.73       99.45      4.46 o 
  -2  -1   6      125.03      119.83      4.02 o 
  -1  -1   6      997.88     1023.93      8.06 o 
   0  -1   6      174.57      191.46      3.59 o 
   1  -1   6      469.59      510.67      5.53 o 
   2  -1   6      865.00      866.93      7.10 o 
   3  -1   6      150.94      161.33      3.09 o 
   4  -1   6       84.17       86.79      4.28 o 
   5  -1   6      654.31      649.38     11.99 o 
   6  -1   6        0.21       -3.40      3.40 o 
   7  -1   6       80.81       83.46     12.43 o 
   8  -1   6        4.27        0.69      2.32 o 
  -7   0   6       33.35       31.87      4.46 o 
  -6   0   6        0.04        0.64      2.34 o 
  -5   0   6       19.63       15.36      2.32 o 
  -4   0   6        1.37        2.04      1.48 o 
  -3   0   6       19.12       14.32      2.55 o 
  -2   0   6        0.03       -0.15      1.06 o 
  -1   0   6       58.94       48.73      1.37 o 
   0   0   6     1047.76     1024.10     10.40 o 
   1   0   6      599.90      571.06      5.94 o 
   2   0   6      846.41      951.99      7.56 o 
   3   0   6      278.47      267.31      4.96 o 
   4   0   6       24.47       25.33      2.14 o 
   5   0   6       40.43       43.85      2.56 o 
   6   0   6       17.22       15.79      2.39 o 
   7   0   6       20.63       18.73      3.08 o 
   8   0   6       19.21       18.78      3.08 o 
  -7   1   6        2.17        4.04      3.40 o 
  -6   1   6       13.80       10.41      3.40 o 
  -5   1   6        2.22       -0.64      2.12 o 
  -4   1   6        5.50        4.90      1.72 o 
  -3   1   6      152.24      143.59      4.59 o 
  -2   1   6       36.71       41.35      2.97 o 
  -1   1   6      624.32      634.99      6.04 o 
   0   1   6      332.53      363.41      5.92 o 
   1   1   6       99.39      117.88      2.36 o 
   2   1   6     1095.40     1181.20      8.96 o 
   3   1   6      415.32      404.02      6.26 o 
   4   1   6      122.56      116.91      3.43 o 
   5   1   6        0.11       -0.92      1.15 o 
   6   1   6      178.98      177.67     10.94 o 
   7   1   6       14.21       11.99      2.21 o 
   8   1   6        0.56        1.02      1.77 o 
  -6   2   6        9.64        9.77      3.61 o 
  -5   2   6       22.55       14.87      3.40 o 
  -4   2   6      752.83      733.45     12.66 o 
  -3   2   6       30.46       36.31      2.69 o 
  -2   2   6       50.55       51.95      2.16 o 
  -1   2   6      224.54      262.42      3.32 o 
   0   2   6      791.53      818.76      7.84 o 
   1   2   6      144.18      143.02      2.65 o 
   2   2   6      366.81      375.02      3.96 o 
   3   2   6      326.71      305.46      5.34 o 
   4   2   6      260.14      270.00      5.15 o 
   5   2   6      217.80      212.25      4.79 o 
   6   2   6      136.15      145.61      4.25 o 
   7   2   6        0.13        0.99      1.52 o 
   8   2   6       89.68      100.50      4.56 o 
  -6   3   6        7.45       12.32      4.04 o 
  -5   3   6        5.11        4.04      2.97 o 
  -4   3   6       88.44       85.20      5.95 o 
  -3   3   6      630.36      588.43     10.82 o 
  -2   3   6       75.56       71.66      4.92 o 
  -1   3   6      248.75      239.12      3.30 o 
   0   3   6        2.90        1.63      0.66 o 
   1   3   6      231.66      234.95      3.23 o 
   2   3   6      202.73      220.31      2.91 o 
   3   3   6        1.99        3.52      1.06 o 
   4   3   6        5.94        4.04      1.21 o 
   5   3   6      119.48      113.35      3.61 o 
   6   3   6       45.78       42.81      2.58 o 
   7   3   6      137.19      139.89      4.86 o 
   8   3   6       54.36       56.81      7.97 o 
  -6   4   6        0.14        1.49      3.19 o 
  -5   4   6       36.01       41.00      5.31 o 
  -4   4   6        6.21        8.50      3.19 o 
  -3   4   6      306.83      311.89     11.26 o 
  -2   4   6      140.89      142.02      3.75 o 
  -1   4   6      487.86      494.66      5.51 o 
   0   4   6      304.80      330.63      5.08 o 
   1   4   6        4.70        2.75      0.75 o 
   2   4   6       30.35       34.88      1.35 o 
   3   4   6       42.89       46.86      1.92 o 
   4   4   6       36.63       36.49      2.24 o 
   5   4   6      141.08      141.84      4.10 o 
   6   4   6      403.13      374.47      8.14 o 
   7   4   6        2.88        2.58      2.10 o 
   8   4   6       18.95       22.36      2.76 o 
  -5   5   6        1.49        2.55      3.19 o 
  -4   5   6        0.95       -0.21      2.55 o 
  -3   5   6     1235.01     1235.44     27.19 o 
  -2   5   6       22.05       27.02      1.99 o 
  -1   5   6       12.19       10.11      1.09 o 
   0   5   6      167.57      188.09      3.50 o 
   1   5   6      513.25      534.79      5.67 o 
   2   5   6      952.55      992.94      8.53 o 
   3   5   6       97.36       88.86      3.14 o 
   4   5   6        0.16       -1.05      1.05 o 
   5   5   6      405.59      396.12      7.11 o 
   6   5   6       96.34       91.57      3.58 o 
   7   5   6       12.90       21.27      4.36 o 
   8   5   6        2.73        4.22      1.73 o 
  -5   6   6       25.00       26.56      5.31 o 
  -4   6   6       20.27       14.66      4.25 o 
  -3   6   6       52.75       54.18      5.74 o 
  -2   6   6      129.28      117.23      4.65 o 
  -1   6   6      157.26      150.86      3.02 o 
   0   6   6       18.86       17.29      1.75 o 
   1   6   6      309.72      279.36      4.45 o 
   2   6   6      180.74      183.02      3.19 o 
   3   6   6      132.55      125.79      3.23 o 
   4   6   6       38.58       33.38      2.34 o 
   5   6   6      114.83      114.32      3.99 o 
   6   6   6      194.22      177.89      5.57 o 
   7   6   6       19.38       20.31      2.51 o 
   8   6   6        5.76        7.22      2.55 o 
  -4   7   6       97.45      116.85      8.71 o 
  -3   7   6        0.01       -0.21      2.97 o 
  -2   7   6       81.96       82.39      5.10 o 
  -1   7   6        2.31        1.66      1.13 o 
   0   7   6       65.35       67.54      2.46 o 
   1   7   6      267.26      273.13      9.49 o 
   2   7   6      176.43      191.09      3.71 o 
   3   7   6       19.30       18.24      1.69 o 
   4   7   6      108.99      122.69      4.25 o 
   5   7   6        0.13        0.34      1.39 o 
   6   7   6       49.52       57.61      3.62 o 
   7   7   6       43.43       41.88      5.42 o 
   8   7   6        1.08        4.89      2.55 o 
  -4   8   6        3.82        8.07      4.25 o 
  -3   8   6        6.98       11.90      4.46 o 
  -2   8   6       55.50       64.63      4.23 o 
  -1   8   6        0.31       -0.74      2.87 o 
   0   8   6        8.42       11.35      2.66 o 
   1   8   6       36.41       38.29      2.34 o 
   2   8   6       31.26       29.54      2.04 o 
   3   8   6       33.56       35.13      2.43 o 
   4   8   6        0.75       -1.15      1.39 o 
   5   8   6      147.73      152.95      6.80 o 
   6   8   6        7.69        6.70      2.19 o 
   7   8   6       30.10       27.62      4.04 o 
   8   8   6       53.46       62.89      5.52 o 
  -3   9   6        4.83        8.14      2.69 o 
  -2   9   6       13.89       12.92      2.97 o 
  -1   9   6       44.42       40.15      4.46 o 
   0   9   6        8.59        9.34      1.84 o 
   1   9   6       37.05       30.73      2.55 o 
   2   9   6       47.52       49.85      2.53 o 
   3   9   6      147.69      156.62      6.20 o 
   4   9   6       81.18       78.82      3.85 o 
   5   9   6        7.35        7.33      2.39 o 
   6   9   6        2.68        0.42      2.55 o 
   7   9   6       23.61       40.58      4.89 o 
   8   9   6       22.38       32.29      4.46 o 
  -2  10   6        0.95       -1.27      2.76 o 
  -1  10   6        7.61        5.95      3.19 o 
   0  10   6        9.01        7.80      1.94 o 
   1  10   6       22.08       21.94      2.39 o 
   2  10   6       42.95       41.86      2.44 o 
   3  10   6      123.63      133.32      4.65 o 
   4  10   6        6.22        4.18      2.55 o 
   5  10   6       35.04       35.91      5.10 o 
   6  10   6        8.10        6.59      3.19 o 
   7  10   6      102.48      135.34      8.29 o 
  -1  11   6        0.84        1.91      2.97 o 
   0  11   6       62.53       64.10      3.57 o 
   1  11   6        2.57        2.08      1.72 o 
   2  11   6       86.99       88.77      3.88 o 
   3  11   6       53.73       46.10      5.10 o 
   4  11   6        3.55        3.93      2.10 o 
   5  11   6       25.53       26.77      4.89 o 
   6  11   6        6.55       11.47      4.04 o 
   0  12   6       22.67       20.18      4.04 o 
   1  12   6        2.81        4.98      2.02 o 
   2  12   6        0.04        0.85      2.97 o 
   3  12   6        0.91        0.64      2.97 o 
   4  12   6       15.24       13.38      4.04 o 
   5  12   6       50.92       54.81      6.59 o 
   2  13   6       88.56       85.20      6.59 o 
   3  13   6        0.27        0.21      2.97 o 
   4  13   6        0.25       -0.42      3.40 o 
  -3 -11   7        0.22       -1.49      3.19 o 
  -2 -11   7        1.65        3.19      3.40 o 
  -1 -11   7        0.18       -2.55      2.55 o 
   0 -11   7        6.76        4.75      2.09 o 
  -4 -10   7        2.79        7.44      3.61 o 
  -3 -10   7        5.73       12.84      2.90 o 
  -2 -10   7        2.67        4.46      3.19 o 
  -1 -10   7       24.14       24.22      4.46 o 
   0 -10   7        7.28        5.52      2.34 o 
   1 -10   7        4.09        5.88      1.99 o 
   2 -10   7        3.86        4.25      3.19 o 
  -5  -9   7        3.68       -0.85      2.55 o 
  -4  -9   7       10.14       11.05      4.04 o 
  -3  -9   7        0.21        0.28      2.23 o 
  -2  -9   7        1.85        8.92      3.40 o 
  -1  -9   7        5.51        3.19      1.61 o 
   0  -9   7       20.75       21.63      2.66 o 
   1  -9   7       11.72       11.89      2.17 o 
   2  -9   7       16.83       16.57      3.82 o 
   3  -9   7       16.15       18.06      4.04 o 
  -6  -8   7        7.36        1.91      2.97 o 
  -5  -8   7        0.01        1.27      2.97 o 
  -4  -8   7       42.80       45.89      5.52 o 
  -3  -8   7       12.46       17.58      2.78 o 
  -2  -8   7       13.54       12.70      2.09 o 
  -1  -8   7       75.13       73.72      5.31 o 
   0  -8   7       86.80       92.91      4.11 o 
   1  -8   7       30.00       28.77      4.57 o 
   2  -8   7       72.06       69.05      5.52 o 
   3  -8   7       60.58       61.83      5.74 o 
   4  -8   7       19.38       18.65      2.83 o 
  -6  -7   7        7.68        3.19      2.97 o 
  -5  -7   7       25.12       20.82      4.04 o 
  -4  -7   7       31.95       34.84      4.67 o 
  -3  -7   7        0.01        1.27      2.34 o 
  -2  -7   7        8.05        7.47      1.77 o 
  -1  -7   7      129.87      133.50      3.35 o 
   0  -7   7      427.17      459.47      8.70 o 
   1  -7   7      147.19      142.98      6.06 o 
   2  -7   7        0.05       -2.12      2.12 o 
   3  -7   7        0.04       -1.71      1.71 o 
   4  -7   7      119.06      125.40      8.22 o 
   5  -7   7        5.52        6.10      3.06 o 
  -6  -6   7       30.39       30.17      4.25 o 
  -5  -6   7      122.86      122.38      7.22 o 
  -4  -6   7      207.23      209.48      9.14 o 
  -3  -6   7       22.22       25.02      2.99 o 
  -2  -6   7       21.38       21.36      2.15 o 
  -1  -6   7      411.49      353.12     19.35 o 
   0  -6   7        8.21        9.33      1.59 o 
   1  -6   7       83.58       78.98      7.86 o 
   2  -6   7       20.67       19.34      1.69 o 
   3  -6   7       14.34       12.91      2.16 o 
   4  -6   7       72.22       80.69      8.39 o 
   5  -6   7        5.51        8.30      2.75 o 
  -6  -5   7        0.06       -2.12      2.12 o 
  -5  -5   7       17.42       15.72      3.40 o 
  -4  -5   7       53.15       59.28      5.10 o 
  -3  -5   7       50.11       54.72      8.18 o 
  -2  -5   7       19.20       19.23      1.99 o 
  -1  -5   7      190.67      187.89      3.64 o 
   0  -5   7        1.14       -0.90      0.90 o 
   1  -5   7       32.79       33.76      1.63 o 
   2  -5   7        2.42        2.84      1.16 o 
   3  -5   7      168.45      180.01      5.03 o 
   4  -5   7       82.18       83.52      6.80 o 
   5  -5   7       49.15       52.17      8.29 o 
   6  -5   7        2.61       -1.32      2.24 o 
  -7  -4   7        0.50        3.82      2.76 o 
  -6  -4   7        9.50        2.76      2.55 o 
  -5  -4   7        0.42        3.40      2.12 o 
  -4  -4   7      156.95      160.61      5.76 o 
  -3  -4   7       82.79       78.43      4.02 o 
  -2  -4   7        1.55        2.48      1.23 o 
  -1  -4   7       14.01       13.63      1.66 o 
   0  -4   7        8.68        8.89      1.01 o 
   1  -4   7      458.67      480.60      5.50 o 
   2  -4   7      107.19      112.50      2.50 o 
   3  -4   7        2.17        3.42      1.49 o 
   4  -4   7       13.22       11.61      2.69 o 
   5  -4   7      119.10      119.40      6.59 o 
   6  -4   7      129.85      118.41      6.38 o 
  -7  -3   7       26.37       32.72      4.67 o 
  -6  -3   7        0.02        1.06      2.34 o 
  -5  -3   7       93.36      101.34      5.95 o 
  -4  -3   7        0.85        3.60      2.23 o 
  -3  -3   7        4.95        3.65      1.57 o 
  -2  -3   7       24.52       25.56      1.84 o 
  -1  -3   7       43.07       61.00      2.45 o 
   0  -3   7      107.26       99.68      2.02 o 
   1  -3   7        0.39        0.23      0.74 o 
   2  -3   7      553.92      563.24      5.77 o 
   3  -3   7       47.74       43.29      2.41 o 
   4  -3   7      281.20      297.96      9.03 o 
   5  -3   7       14.35        8.55      4.78 o 
   6  -3   7       99.41      110.01      5.77 o 
   7  -3   7        0.46       -0.64      1.96 o 
  -7  -2   7       29.96       29.96      4.67 o 
  -6  -2   7        1.63       -2.34      2.34 o 
  -5  -2   7       25.55       31.02      3.82 o 
  -4  -2   7        0.04        0.63      1.42 o 
  -3  -2   7        1.56       -1.27      1.27 o 
  -2  -2   7      334.01      339.32      5.69 o 
  -1  -2   7      214.63      216.44      2.93 o 
   0  -2   7      906.72      966.73      8.28 o 
   1  -2   7       15.64        8.79      0.90 o 
   2  -2   7       81.38       82.64      2.00 o 
   3  -2   7       33.62       34.48      1.76 o 
   4  -2   7       16.84       19.89      2.75 o 
   5  -2   7      350.44      355.51      9.18 o 
   6  -2   7       45.29       43.54      3.83 o 
   7  -2   7        4.22        6.36      2.54 o 
  -7  -1   7       11.72       13.60      3.82 o 
  -6  -1   7       11.16       14.02      3.61 o 
  -5  -1   7        6.54        5.95      2.55 o 
  -4  -1   7      304.56      307.77     12.75 o 
  -3  -1   7       27.53       30.98      2.55 o 
  -2  -1   7      599.61      552.32      7.48 o 
  -1  -1   7      448.21      472.10      5.20 o 
   0  -1   7      157.11      151.27      5.16 o 
   1  -1   7       41.88       47.67      1.61 o 
   2  -1   7       23.78       30.38      1.24 o 
   3  -1   7       84.75       82.00      2.44 o 
   4  -1   7      189.33      177.96      4.56 o 
   5  -1   7      250.95      261.72      7.40 o 
   6  -1   7       45.19       45.47      3.61 o 
   7  -1   7       28.93       18.09      4.25 o 
   8  -1   7       19.17       26.49      3.69 o 
  -6   0   7       55.76       67.77      5.74 o 
  -5   0   7      113.54      126.47      8.50 o 
  -4   0   7      401.77      399.76      9.07 o 
  -3   0   7      129.04      123.94      6.06 o 
  -2   0   7       21.36       25.70      1.64 o 
  -1   0   7      173.44      197.34      2.90 o 
   0   0   7        4.91        2.14      1.25 o 
   1   0   7      477.97      410.78      4.59 o 
   2   0   7        1.34        2.05      0.67 o 
   3   0   7      660.82      666.10      8.37 o 
   4   0   7      172.69      174.10      4.40 o 
   5   0   7       14.03       17.25      2.39 o 
   6   0   7       18.79       14.51      2.44 o 
   7   0   7        0.94       -1.61      1.61 o 
   8   0   7        2.37       10.48      2.70 o 
  -6   1   7       11.46       10.20      3.61 o 
  -5   1   7        0.48       -1.06      2.34 o 
  -4   1   7      142.86      138.41      5.14 o 
  -3   1   7       62.02       61.75      3.45 o 
  -2   1   7      143.47      133.00      3.36 o 
  -1   1   7      290.35      297.36      3.74 o 
   0   1   7      333.25      377.21      5.09 o 
   1   1   7        0.15       -0.14      0.66 o 
   2   1   7       26.80       31.93      1.24 o 
   3   1   7        2.01        0.68      0.80 o 
   4   1   7       12.51        9.76      1.53 o 
   5   1   7      187.19      174.74      4.67 o 
   6   1   7      330.81      322.39      8.00 o 
   7   1   7        2.87        2.94      1.86 o 
   8   1   7        8.23        4.91      2.19 o 
  -6   2   7       12.65        7.44      3.82 o 
  -5   2   7        0.02       -0.21      2.55 o 
  -4   2   7       79.41       98.69      4.58 o 
  -3   2   7      300.53      301.50      7.58 o 
  -2   2   7      240.84      247.36      6.20 o 
  -1   2   7     2369.12     2369.32     18.45 o 
   0   2   7       22.84       34.31      1.53 o 
   1   2   7      437.85      430.59      4.71 o 
   2   2   7       96.45      107.58      2.14 o 
   3   2   7       50.38       37.80      1.67 o 
   4   2   7      405.58      402.22      8.72 o 
   5   2   7        3.79        8.51      1.55 o 
   6   2   7      104.01       99.92      3.76 o 
   7   2   7        1.72        0.93      2.87 o 
   8   2   7       10.95        6.98      2.34 o 
  -6   3   7        0.00       -0.85      3.19 o 
  -5   3   7        0.73       -2.12      2.12 o 
  -4   3   7       27.57       32.08      4.46 o 
  -3   3   7      515.20      499.46     10.29 o 
  -2   3   7        9.71       11.98      2.92 o 
  -1   3   7       70.24       62.47      1.83 o 
   0   3   7      180.27      147.05      3.26 o 
   1   3   7      616.17      628.25      6.19 o 
   2   3   7     1934.21     1873.83     12.47 o 
   3   3   7      502.29      484.77      7.28 o 
   4   3   7      231.79      206.59      5.79 o 
   5   3   7        4.40        3.66      1.36 o 
   6   3   7       23.02       23.34      2.21 o 
   7   3   7        0.56        0.91      2.23 o 
   8   3   7        1.97        0.87      1.83 o 
  -5   4   7        6.75        9.14      3.61 o 
  -4   4   7       85.25       90.08      6.80 o 
  -3   4   7      200.08      166.78      8.29 o 
  -2   4   7       94.32       96.01      3.34 o 
  -1   4   7       41.42       37.37      1.76 o 
   0   4   7      131.57      129.11      7.23 o 
   1   4   7        6.62        4.52      0.85 o 
   2   4   7      302.57      312.62      3.99 o 
   3   4   7        0.20        0.74      1.17 o 
   4   4   7       67.66       49.87      2.68 o 
   5   4   7       98.35       92.06      3.62 o 
   6   4   7        1.62        0.49      1.99 o 
   7   4   7        4.39        4.70      2.23 o 
   8   4   7       20.38       17.89      2.87 o 
  -5   5   7        7.13        3.82      3.61 o 
  -4   5   7       32.74       19.12      4.25 o 
  -3   5   7        1.12        3.19      2.97 o 
  -2   5   7      306.27      304.17      5.96 o 
  -1   5   7       22.58       19.55      1.33 o 
   0   5   7      110.59      115.13      2.90 o 
   1   5   7      589.15      630.41      7.13 o 
   2   5   7      410.94      399.80      4.80 o 
   3   5   7      246.12      245.58      5.64 o 
   4   5   7      524.55      502.14      8.24 o 
   5   5   7       66.47       65.31      3.22 o 
   6   5   7       59.86       46.82      2.81 o 
   7   5   7       40.36       44.41      3.29 o 
   8   5   7        1.98        3.40      1.86 o 
  -5   6   7       32.38       39.30      6.16 o 
  -4   6   7        7.72        4.89      3.40 o 
  -3   6   7        7.83       -0.64      3.19 o 
  -2   6   7        3.71        3.57      1.81 o 
  -1   6   7        1.28        1.57      1.37 o 
   0   6   7       65.46       61.96      2.45 o 
   1   6   7       11.72       13.18      1.63 o 
   2   6   7       72.41       70.14      3.18 o 
   3   6   7      114.32      101.46      3.08 o 
   4   6   7      687.97      656.82     12.19 o 
   5   6   7      255.37      231.14      5.74 o 
   6   6   7       33.23       38.44      5.31 o 
   7   6   7       60.35       54.95      3.69 o 
   8   6   7        0.86        1.37      1.83 o 
  -4   7   7       19.58       19.12      4.67 o 
  -3   7   7        4.05        8.92      3.82 o 
  -2   7   7       24.69       25.42      2.81 o 
  -1   7   7        5.73        4.80      4.04 o 
   0   7   7        0.07       -1.08      1.19 o 
   1   7   7       58.36       67.58      2.43 o 
   2   7   7       22.86       25.56      1.93 o 
   3   7   7        2.97        1.87      1.22 o 
   4   7   7       41.56       42.78      2.81 o 
   5   7   7     1126.98     1087.99     14.60 o 
   6   7   7       37.10       31.38      3.40 o 
   7   7   7      149.90      155.33      6.02 o 
   8   7   7       24.43       26.34      3.82 o 
  -4   8   7       20.96       16.57      5.52 o 
  -3   8   7        7.21        5.95      3.82 o 
  -2   8   7       47.78       58.03     10.62 o 
  -1   8   7       11.42       10.26      2.39 o 
   0   8   7        0.48        0.23      1.42 o 
   1   8   7      209.00      215.23      4.86 o 
   2   8   7       20.00       18.28      1.75 o 
   3   8   7       64.13       58.10      3.13 o 
   4   8   7        1.67        0.83      1.56 o 
   5   8   7       19.89       20.64      2.86 o 
   6   8   7       10.92       14.59      3.61 o 
   7   8   7        8.93        7.22      2.97 o 
   8   8   7       28.62       28.68      4.04 o 
  -3   9   7        3.06        2.01      2.45 o 
  -2   9   7        0.42       -0.73      2.12 o 
  -1   9   7       25.98       24.43      3.82 o 
   0   9   7       50.14       47.19      2.96 o 
   1   9   7      113.83      107.14      3.39 o 
   2   9   7        4.22        3.16      1.43 o 
   3   9   7       22.37       25.28      2.42 o 
   4   9   7        4.92        4.81      1.81 o 
   5   9   7       10.76       10.84      2.55 o 
   6   9   7       27.01       28.85      3.42 o 
   7   9   7       78.16       94.76      6.80 o 
  -2  10   7        0.84        5.10      3.19 o 
  -1  10   7        1.58       -0.21      2.55 o 
   0  10   7      107.53      109.10      4.38 o 
   1  10   7        0.32        5.54      3.51 o 
   2  10   7        5.14        1.67      1.49 o 
   3  10   7        0.58        2.76      2.76 o 
   4  10   7       21.24       26.58      3.06 o 
   5  10   7       70.68       68.91      4.78 o 
   6  10   7       69.58       78.40      6.80 o 
   7  10   7       12.65        7.22      3.82 o 
  -1  11   7        7.99       15.93      4.04 o 
   0  11   7        9.06        9.57      4.89 o 
   1  11   7        1.99       -0.56      2.44 o 
   2  11   7       48.26       42.14      2.96 o 
   3  11   7       13.82       13.17      3.40 o 
   4  11   7        6.35        4.25      2.25 o 
   5  11   7       93.14      106.44      8.07 o 
   6  11   7        8.07        4.67      3.40 o 
   0  12   7        1.90        2.12      2.76 o 
   1  12   7        1.27        1.20      1.72 o 
   2  12   7       88.13       83.28      6.16 o 
   3  12   7        4.25        3.82      2.97 o 
   4  12   7        7.17        8.71      3.61 o 
   5  12   7       38.77       41.85      6.37 o 
  -3 -10   8        1.16        4.25      3.61 o 
  -2 -10   8        0.38       -2.76      2.76 o 
  -1 -10   8        1.69        0.00      2.97 o 
   0 -10   8        0.01       -0.81      1.72 o 
   1 -10   8        0.32       -0.35      1.63 o 
  -4  -9   8        7.36       13.17      4.04 o 
  -3  -9   8        0.03       -1.91      2.10 o 
  -2  -9   8        5.25        6.37      3.40 o 
  -1  -9   8       22.06       20.61      4.25 o 
   0  -9   8      137.07      147.15      5.23 o 
   1  -9   8       13.85        9.11      2.10 o 
   2  -9   8        2.17        2.12      3.19 o 
   3  -9   8       25.64       33.36      5.10 o 
  -5  -8   8       17.67       23.58      4.67 o 
  -4  -8   8        0.84        3.61      3.19 o 
  -3  -8   8        0.03       -0.93      1.87 o 
  -2  -8   8        1.34        7.09      2.32 o 
  -1  -8   8      116.77      105.59      6.80 o 
   0  -8   8        2.51        1.88      2.87 o 
   1  -8   8       28.69       28.78      2.63 o 
   2  -8   8       63.28       65.01      5.52 o 
   3  -8   8        1.88       -1.49      2.76 o 
   4  -8   8        5.19        4.04      3.40 o 
  -6  -7   8       15.16       22.52      4.25 o 
  -5  -7   8       30.29       37.61      5.10 o 
  -4  -7   8        5.65       11.90      3.82 o 
  -3  -7   8       32.50       45.25      5.52 o 
  -2  -7   8       57.92       60.24      4.38 o 
  -1  -7   8      258.82      255.32      5.19 o 
   0  -7   8       18.89       18.74      2.30 o 
   1  -7   8       57.15       57.15      3.31 o 
   2  -7   8       25.97       24.01      4.04 o 
   3  -7   8       64.31       62.89      5.52 o 
   4  -7   8       25.79       30.36      3.03 o 
  -6  -6   8        0.04       -0.42      2.55 o 
  -5  -6   8        1.94       -1.27      2.34 o 
  -4  -6   8       77.20       74.15      6.16 o 
  -3  -6   8       55.68       65.01      5.95 o 
  -2  -6   8        1.63        2.32      1.46 o 
  -1  -6   8        0.05       -0.41      0.89 o 
   0  -6   8       61.51       56.22      2.76 o 
   1  -6   8       85.35       85.53      3.83 o 
   2  -6   8      174.77      166.03      5.63 o 
   3  -6   8       62.84       63.55      3.50 o 
   4  -6   8        1.55        3.34      1.90 o 
   5  -6   8        1.78        3.56      2.75 o 
  -6  -5   8       30.74       25.49      4.04 o 
  -5  -5   8       22.91       21.67      4.04 o 
  -4  -5   8       54.33       52.05      5.10 o 
  -3  -5   8       68.66       74.40      4.44 o 
  -2  -5   8       10.01        4.38      2.08 o 
  -1  -5   8       84.72       80.20      2.55 o 
   0  -5   8       13.54       15.21      1.71 o 
   1  -5   8        0.04       -0.91      1.77 o 
   2  -5   8      124.59       59.70      5.52 o 
   3  -5   8      135.08      132.84      7.40 o 
   4  -5   8       62.22       52.39      4.43 o 
   5  -5   8       12.49       17.88      3.51 o 
   6  -5   8        9.52        4.33      3.72 o 
  -6  -4   8       61.63       56.51      5.31 o 
  -5  -4   8       20.09       19.55      3.61 o 
  -4  -4   8       38.87       38.88      4.46 o 
  -3  -4   8       69.10       72.59      4.29 o 
  -2  -4   8      561.91      559.23      8.61 o 
  -1  -4   8      330.99      337.09      5.63 o 
   0  -4   8        2.78        2.38      1.32 o 
   1  -4   8       42.99       48.75      1.85 o 
   2  -4   8        0.00        0.37      1.01 o 
   3  -4   8      225.10      218.31      5.31 o 
   4  -4   8       69.05       66.00      4.58 o 
   5  -4   8       49.21       57.04      5.31 o 
   6  -4   8       59.89       69.45      7.22 o 
  -6  -3   8       45.02       42.07      4.89 o 
  -5  -3   8       85.17       92.21      6.16 o 
  -4  -3   8       34.10       35.48      4.25 o 
  -3  -3   8      104.37      106.44      6.16 o 
  -2  -3   8      416.81      416.63      7.00 o 
  -1  -3   8      718.97      718.68      7.67 o 
   0  -3   8       34.03       37.86      1.63 o 
   1  -3   8      245.60      235.40      5.69 o 
   2  -3   8        5.12        4.27      0.93 o 
   3  -3   8     1092.72     1111.24     13.49 o 
   4  -3   8       54.06       55.86      4.08 o 
   5  -3   8      115.59      122.41      5.90 o 
   6  -3   8        9.16        8.40      2.65 o 
   7  -3   8       19.73       22.36      6.27 o 
  -6  -2   8        0.00        0.42      2.55 o 
  -5  -2   8       22.76       13.17      3.40 o 
  -4  -2   8      185.19      162.11      7.44 o 
  -3  -2   8        0.90        2.69      1.57 o 
  -2  -2   8       78.33       89.08      3.11 o 
  -1  -2   8      106.89      105.80      2.04 o 
   0  -2   8       93.97       91.17      2.21 o 
   1  -2   8        8.65        4.96      1.28 o 
   2  -2   8       43.59       41.65      1.64 o 
   3  -2   8        2.00        3.08      1.19 o 
   4  -2   8      176.85      164.95      6.05 o 
   5  -2   8        7.57        7.83      2.66 o 
   6  -2   8       15.00        8.70      3.72 o 
   7  -2   8        1.37       -0.72      2.09 o 
  -6  -1   8        9.57       10.41      3.40 o 
  -5  -1   8      152.25      146.17      7.86 o 
  -4  -1   8      244.66      240.16      7.25 o 
  -3  -1   8       37.42       40.51      3.21 o 
  -2  -1   8       90.63       97.72      3.15 o 
  -1  -1   8       64.66       68.93      2.89 o 
   0  -1   8      351.35      365.22      5.91 o 
   1  -1   8       37.43       43.91      1.48 o 
   2  -1   8       18.78       16.59      1.19 o 
   3  -1   8        4.96        5.97      1.56 o 
   4  -1   8       69.57       57.88      3.03 o 
   5  -1   8      130.76      133.42     10.30 o 
   6  -1   8        3.26        1.16      2.76 o 
   7  -1   8        0.24       -1.50      1.78 o 
  -6   0   8        0.03       -0.21      2.76 o 
  -5   0   8        7.22        7.01      3.19 o 
  -4   0   8       83.09       87.97      4.48 o 
  -3   0   8       94.03      101.34      4.57 o 
  -2   0   8      231.60      224.33      4.67 o 
  -1   0   8       36.12       37.94      1.49 o 
   0   0   8      732.37      732.55      8.73 o 
   1   0   8      362.91      324.61      3.83 o 
   2   0   8      167.43      164.81      2.81 o 
   3   0   8      240.26      238.76      4.14 o 
   4   0   8      574.02      577.40     12.78 o 
   5   0   8      160.44      153.90      6.48 o 
   6   0   8      120.61      109.56      5.21 o 
   7   0   8        5.89        6.77      3.40 o 
   8   0   8        0.02       -1.15      2.16 o 
  -6   1   8        0.96        1.91      3.19 o 
  -5   1   8        5.63        4.04      2.76 o 
  -4   1   8       44.89       49.08      3.57 o 
  -3   1   8      128.18      123.02      4.93 o 
  -2   1   8       70.51       71.29      2.74 o 
  -1   1   8      278.86      263.71      3.89 o 
   0   1   8      246.44      242.28      3.87 o 
   1   1   8      390.91      398.32      4.34 o 
   2   1   8       12.68       18.37      1.11 o 
   3   1   8       41.37       46.77      3.07 o 
   4   1   8     1115.30     1026.23     12.88 o 
   5   1   8      178.57      168.64      4.81 o 
   6   1   8       84.99       81.00      4.28 o 
   7   1   8       43.90       39.92      3.46 o 
   8   1   8        9.82        9.27      2.47 o 
  -6   2   8        3.88        1.06      3.40 o 
  -5   2   8       12.66       17.85      3.82 o 
  -4   2   8      170.24      162.26     12.43 o 
  -3   2   8       21.81       21.55      2.63 o 
  -2   2   8        2.58        2.32      1.14 o 
  -1   2   8      178.12      176.00      5.52 o 
   0   2   8       85.35       89.30      3.80 o 
   1   2   8        6.41        5.73      0.85 o 
   2   2   8      405.97      407.58      4.68 o 
   3   2   8       81.74       73.71      2.45 o 
   4   2   8      435.32      419.82      7.33 o 
   5   2   8        0.12       -1.13      2.12 o 
   6   2   8        0.11        0.60      2.31 o 
   7   2   8        0.45       -0.68      1.77 o 
   8   2   8        6.59        6.99      2.21 o 
  -6   3   8        1.99        5.95      3.40 o 
  -5   3   8       12.38       11.69      3.82 o 
  -4   3   8       18.23       14.02      3.82 o 
  -3   3   8       53.01       50.95      3.61 o 
  -2   3   8        9.41        7.10      1.49 o 
  -1   3   8       29.36       27.74      1.44 o 
   0   3   8       49.67       62.94      2.84 o 
   1   3   8      140.73      124.87      2.57 o 
   2   3   8     1179.35     1193.77     10.63 o 
   3   3   8      103.26       99.56      2.78 o 
   4   3   8        0.10        0.33      1.25 o 
   5   3   8      105.27      102.52      4.08 o 
   6   3   8        0.53        0.25      2.21 o 
   7   3   8       74.05       88.37      4.52 o 
   8   3   8        0.37        0.12      1.99 o 
  -5   4   8       82.68       82.43      7.44 o 
  -4   4   8       62.70       49.72      5.74 o 
  -3   4   8       16.89        5.95      3.19 o 
  -2   4   8        4.62        4.46      1.47 o 
  -1   4   8       48.99       48.80      1.81 o 
   0   4   8       12.14       11.16      1.23 o 
   1   4   8        1.02        0.85      0.77 o 
   2   4   8      179.06      188.28      3.16 o 
   3   4   8       96.29      101.74      2.89 o 
   4   4   8        3.23        2.67      1.49 o 
   5   4   8      225.34      213.51      5.41 o 
   6   4   8      125.29      116.48      4.17 o 
   7   4   8      222.77      202.93      9.03 o 
   8   4   8        0.12       -1.00      1.80 o 
  -5   5   8        5.04       -1.27      3.19 o 
  -4   5   8        6.33        3.61      3.40 o 
  -3   5   8        6.82        7.44      3.40 o 
  -2   5   8       98.63      111.80      3.84 o 
  -1   5   8        4.47        5.49      1.54 o 
   0   5   8       20.15       22.72      1.78 o 
   1   5   8        5.25        4.82      1.16 o 
   2   5   8       64.80       56.18      1.97 o 
   3   5   8      277.84      263.35      4.79 o 
   4   5   8      255.74      250.81      5.90 o 
   5   5   8      336.69      303.68      6.68 o 
   6   5   8       25.18       23.36      2.40 o 
   7   5   8      103.12       99.06      4.74 o 
   8   5   8        8.97        7.86      2.24 o 
  -4   6   8       87.47       85.20      7.86 o 
  -3   6   8       76.76       83.50      7.44 o 
  -2   6   8       26.19       28.57      5.42 o 
  -1   6   8       22.07       26.23      2.27 o 
   0   6   8        0.03       -0.48      1.53 o 
   1   6   8      165.29      177.67      4.23 o 
   2   6   8        6.47        9.09      1.39 o 
   3   6   8        0.22        0.16      1.15 o 
   4   6   8      222.48      231.71      5.87 o 
   5   6   8      362.22      349.88      7.40 o 
   6   6   8       42.08       50.52      3.72 o 
   7   6   8        1.33        0.37      1.64 o 
   8   6   8      150.00      155.09      6.21 o 
  -4   7   8       21.49       29.11      5.95 o 
  -3   7   8        2.23        2.97      3.19 o 
  -2   7   8        8.84       11.06      2.45 o 
  -1   7   8        8.94        8.07      2.09 o 
   0   7   8      204.61      212.84      4.80 o 
   1   7   8       60.20       61.20      2.91 o 
   2   7   8        1.22        2.30      1.22 o 
   3   7   8       21.93       24.02      1.99 o 
   4   7   8      126.11      130.66      4.68 o 
   5   7   8      133.17      125.82      5.44 o 
   6   7   8       23.98       27.69      3.06 o 
   7   7   8        4.21        5.15      2.28 o 
   8   7   8      131.87      144.57      6.21 o 
  -3   8   8        2.57        4.89      3.82 o 
  -2   8   8        6.18        4.13      2.30 o 
  -1   8   8        9.65        7.86      2.97 o 
   0   8   8       73.56       77.54      3.57 o 
   1   8   8       77.96       82.21      3.24 o 
   2   8   8       10.64        7.37      1.49 o 
   3   8   8      266.90      266.98      5.45 o 
   4   8   8       49.59       49.88      2.71 o 
   5   8   8        9.63       12.10      2.60 o 
   6   8   8        0.03        1.83      1.96 o 
   7   8   8       49.45       45.41      6.27 o 
   8   8   8       16.18       18.48      3.82 o 
  -3   9   8        0.10        3.40      3.19 o 
  -2   9   8        0.01        1.91      2.97 o 
  -1   9   8        0.36        6.16      2.97 o 
   0   9   8       50.96       49.97      3.11 o 
   1   9   8       23.96       25.82      2.40 o 
   2   9   8        0.05       -1.37      2.53 o 
   3   9   8        3.42        5.91      1.81 o 
   4   9   8        1.46        2.53      2.15 o 
   5   9   8       46.30       49.11      4.11 o 
   6   9   8       63.60       72.18      4.74 o 
   7   9   8       76.99       85.20      6.80 o 
  -2  10   8        0.42       -0.42      3.19 o 
  -1  10   8        8.72       12.32      3.82 o 
   0  10   8        0.02        1.08      1.68 o 
   1  10   8        8.52        5.52      1.80 o 
   2  10   8        0.82        1.25      1.44 o 
   3  10   8       49.75       53.11      5.10 o 
   4  10   8      184.86      205.45     17.63 o 
   5  10   8       71.99       80.08      7.01 o 
   6  10   8        1.28        2.12      2.97 o 
   7  10   8       16.91       21.03      4.46 o 
  -1  11   8        8.86        8.92      3.61 o 
   0  11   8       12.49       13.38      3.40 o 
   1  11   8        0.16       -0.24      1.72 o 
   2  11   8      119.43      119.91      4.59 o 
   3  11   8        0.26        0.42      2.76 o 
   4  11   8        2.63        2.52      2.17 o 
   5  11   8       11.97       12.11      4.04 o 
   6  11   8      123.39      168.48     10.20 o 
   1  12   8       24.68       24.98      2.78 o 
   2  12   8        5.93       11.90      3.40 o 
   3  12   8        0.91       -1.91      2.76 o 
   4  12   8        2.23        4.04      3.19 o 
   5  12   8       20.93       17.57      3.36 o 
  -2 -10   9        9.32       14.02      4.25 o 
  -1 -10   9        4.85        6.16      3.40 o 
   0 -10   9        1.03        0.74      2.44 o 
  -4  -9   9        0.40       -0.64      3.19 o 
  -3  -9   9       22.18       29.01      3.61 o 
  -2  -9   9       35.91       35.06      5.10 o 
  -1  -9   9        0.00        0.85      2.76 o 
   0  -9   9       12.10       16.45      2.45 o 
   1  -9   9        0.64        2.18      1.91 o 
   2  -9   9       49.04       38.24      4.89 o 
  -4  -8   9        1.07        0.64      2.97 o 
  -3  -8   9        3.17        5.47      2.48 o 
  -2  -8   9       16.58       28.04      4.46 o 
  -1  -8   9       21.53       15.08      4.04 o 
   0  -8   9       19.41       15.11      2.39 o 
   1  -8   9        2.15        1.72      2.34 o 
   2  -8   9        0.83        1.91      2.76 o 
   3  -8   9        0.69       -2.76      2.76 o 
  -5  -7   9        8.94        4.25      3.19 o 
  -4  -7   9       30.47       18.48      4.46 o 
  -3  -7   9        5.44        4.46      2.76 o 
  -2  -7   9       36.75       26.08      3.21 o 
  -1  -7   9       71.49       71.35      4.38 o 
   0  -7   9       28.90       21.46      2.45 o 
   1  -7   9       22.42       23.95      3.29 o 
   2  -7   9        2.95        2.34      2.76 o 
   3  -7   9        0.58        4.89      3.19 o 
   4  -7   9        4.12        3.78      2.44 o 
  -5  -6   9       24.77       25.07      4.46 o 
  -4  -6   9        7.89        8.71      3.40 o 
  -3  -6   9       40.40       32.72      4.89 o 
  -2  -6   9        9.69       10.37      2.39 o 
  -1  -6   9      275.90      290.66      5.40 o 
   0  -6   9      150.89      146.94      4.21 o 
   1  -6   9       60.74       63.69      4.14 o 
   2  -6   9        3.49        2.85      2.34 o 
   3  -6   9       22.76       25.73      8.50 o 
   4  -6   9       15.69       16.13      2.43 o 
   5  -6   9       32.22       42.47      4.65 o 
  -6  -5   9        6.23        6.59      2.97 o 
  -5  -5   9      146.28      141.71      8.29 o 
  -4  -5   9       19.06       14.66      3.82 o 
  -3  -5   9       10.45       11.47      3.40 o 
  -2  -5   9      279.85      276.87      6.33 o 
  -1  -5   9      109.59      117.92      3.11 o 
   0  -5   9       22.09       19.49      1.94 o 
   1  -5   9       33.63       31.92      3.94 o 
   2  -5   9        3.79        3.06      1.48 o 
   3  -5   9       84.88       85.42      3.81 o 
   4  -5   9        7.76        8.33      2.15 o 
   5  -5   9        0.02       -2.08      2.08 o 
  -6  -4   9        3.63        4.13      2.87 o 
  -5  -4   9       23.63       19.76      4.04 o 
  -4  -4   9       39.83       40.79      4.89 o 
  -3  -4   9       23.66       25.71      4.04 o 
  -2  -4   9      164.21      163.54      4.74 o 
  -1  -4   9       41.91       40.27      1.96 o 
   0  -4   9        3.51       -0.21      1.23 o 
   1  -4   9        4.83        7.66      1.71 o 
   2  -4   9      139.39      136.18      4.23 o 
   3  -4   9      152.10      151.91      5.66 o 
   4  -4   9       55.43       61.47      4.57 o 
   5  -4   9        7.67       13.40      5.42 o 
   6  -4   9        0.70        1.44      2.44 o 
  -6  -3   9       31.19       37.82      5.10 o 
  -5  -3   9      226.61      199.71      9.35 o 
  -4  -3   9        0.32        0.85      2.34 o 
  -3  -3   9      198.92      182.16      6.53 o 
  -2  -3   9      173.74      182.38      4.81 o 
  -1  -3   9        7.41        7.55      1.15 o 
   0  -3   9       89.98       91.12      2.50 o 
   1  -3   9        7.12        5.23      1.21 o 
   2  -3   9        2.28        4.73      1.10 o 
   3  -3   9       96.12       98.34      3.88 o 
   4  -3   9      106.54      114.62      5.53 o 
   5  -3   9       49.90       44.40      4.08 o 
   6  -3   9       10.77       11.67      2.90 o 
  -6  -2   9        0.80        0.42      3.19 o 
  -5  -2   9       14.07       10.41      3.40 o 
  -4  -2   9        9.41        8.07      2.97 o 
  -3  -2   9        2.71        1.86      2.76 o 
  -2  -2   9       31.13       31.00      2.22 o 
  -1  -2   9        0.81        2.09      0.90 o 
   0  -2   9       33.89       29.46      1.55 o 
   1  -2   9      171.09      171.38      3.25 o 
   2  -2   9      118.97      118.12      2.67 o 
   3  -2   9        2.01        1.97      1.27 o 
   4  -2   9        2.33        0.76      3.08 o 
   5  -2   9      420.45      401.97     10.44 o 
   6  -2   9        4.32        8.46      4.67 o 
   7  -2   9       16.11       11.52      3.32 o 
  -6  -1   9        0.03       -0.42      2.97 o 
  -5  -1   9       17.90       15.93      3.82 o 
  -4  -1   9        5.99        5.95      2.55 o 
  -3  -1   9      118.30      121.64      5.35 o 
  -2  -1   9       70.78       72.59      3.02 o 
  -1  -1   9       60.23       62.17      2.46 o 
   0  -1   9       79.92       78.69      2.21 o 
   1  -1   9        8.12        7.69      1.07 o 
   2  -1   9      139.86      141.29      2.88 o 
   3  -1   9      134.88      133.71      3.43 o 
   4  -1   9      357.76      344.82      7.03 o 
   5  -1   9      175.96      191.17      6.89 o 
   6  -1   9       20.54       24.50      3.26 o 
   7  -1   9        3.09        4.80      2.24 o 
  -6   0   9        1.43        0.85      3.19 o 
  -5   0   9      137.83      150.00      8.29 o 
  -4   0   9        1.22        3.48      1.94 o 
  -3   0   9       87.48       92.12     10.41 o 
  -2   0   9       84.12       86.12      5.89 o 
  -1   0   9      232.23      261.05      3.85 o 
   0   0   9        0.08        0.60      0.69 o 
   1   0   9       30.47       28.17      1.39 o 
   2   0   9       22.46       33.37      1.57 o 
   3   0   9        1.92        1.45      1.11 o 
   4   0   9      591.07      592.61      9.42 o 
   5   0   9       11.77       12.70      2.39 o 
   6   0   9       20.36       16.66      3.40 o 
   7   0   9       54.71       47.60      4.17 o 
  -6   1   9        1.04        1.91      3.19 o 
  -5   1   9       12.91       14.66      3.61 o 
  -4   1   9       43.09       35.14      3.42 o 
  -3   1   9       98.86      104.94      4.87 o 
  -2   1   9      133.70      135.38      3.97 o 
  -1   1   9       59.44       58.31      1.88 o 
   0   1   9        3.57        0.20      0.77 o 
   1   1   9      176.02      182.78      5.26 o 
   2   1   9      157.81      162.73      2.98 o 
   3   1   9        1.84        1.37      1.10 o 
   4   1   9       11.09        5.31      1.75 o 
   5   1   9       21.57       20.83      2.28 o 
   6   1   9       20.45       15.16      2.59 o 
   7   1   9      139.37      172.18      6.63 o 
   8   1   9       24.86       29.62      3.63 o 
  -5   2   9        0.05       -1.49      2.34 o 
  -4   2   9        8.02       12.29      2.55 o 
  -3   2   9        4.02        5.31      2.55 o 
  -2   2   9       79.14       74.67      3.15 o 
  -1   2   9        1.96        2.16      0.81 o 
   0   2   9        2.75        2.16      0.90 o 
   1   2   9      239.66      251.58      3.55 o 
   2   2   9       69.12       58.45      1.95 o 
   3   2   9       11.30       12.41      1.49 o 
   4   2   9       49.16       47.55      2.80 o 
   5   2   9       58.39       54.94      3.16 o 
   6   2   9       72.46       58.46      3.38 o 
   7   2   9        0.69        1.36      3.19 o 
   8   2   9        7.10        5.64      2.44 o 
  -5   3   9        6.30        4.89      3.40 o 
  -4   3   9       10.81       12.96      3.82 o 
  -3   3   9       86.34      104.44      6.69 o 
  -2   3   9      189.17      196.55      4.97 o 
  -1   3   9       24.77       23.82      2.06 o 
   0   3   9       31.26       27.22      1.65 o 
   1   3   9      216.33      220.90      3.38 o 
   2   3   9      105.00       91.17      2.39 o 
   3   3   9       40.94       42.88      2.14 o 
   4   3   9      101.49       96.08      3.90 o 
   5   3   9       28.62       29.70      2.55 o 
   6   3   9        7.03        6.64      1.78 o 
   7   3   9       21.14       21.03      2.95 o 
   8   3   9       16.80       15.95      2.83 o 
  -5   4   9        1.11        1.06      3.19 o 
  -4   4   9       41.87       32.29      5.10 o 
  -3   4   9        1.93       -0.85      2.55 o 
  -2   4   9      275.64      286.75      6.19 o 
  -1   4   9       78.37       80.82      3.36 o 
   0   4   9      367.81      358.36      5.33 o 
   1   4   9        9.08       10.48      1.19 o 
   2   4   9      166.46      164.30      3.53 o 
   3   4   9      122.65      118.99      2.81 o 
   4   4   9       15.89       15.58      2.06 o 
   5   4   9      202.62      189.76      6.55 o 
   6   4   9      132.12      110.09      4.27 o 
   7   4   9        8.08        3.55      3.61 o 
   8   4   9      106.12      106.20      5.27 o 
  -4   5   9       18.01       14.23      4.67 o 
  -3   5   9       28.96       33.99      5.31 o 
  -2   5   9       38.95       39.30      3.86 o 
  -1   5   9        0.66        0.46      1.26 o 
   0   5   9        4.23        5.88      1.29 o 
   1   5   9      224.51      227.82      4.85 o 
   2   5   9      175.48      171.30      3.73 o 
   3   5   9      704.04      674.27      8.50 o 
   4   5   9      194.92      182.09      5.21 o 
   5   5   9       64.05       72.50      6.35 o 
   6   5   9       33.60       23.45      2.83 o 
   7   5   9       44.87       34.06      6.37 o 
   8   5   9       29.09       27.24      3.22 o 
  -4   6   9        6.06        4.04      3.82 o 
  -3   6   9        0.53        2.34      3.19 o 
  -2   6   9       11.06       12.62      2.50 o 
  -1   6   9       18.16       21.88      2.21 o 
   0   6   9       53.33       52.32      2.66 o 
   1   6   9      140.11      135.15      5.26 o 
   2   6   9        0.74       -0.56      0.97 o 
   3   6   9       72.72       75.29      4.69 o 
   4   6   9      230.75      229.45      6.76 o 
   5   6   9       93.61       88.25      4.03 o 
   6   6   9        2.64        0.93      2.76 o 
   7   6   9        7.94        7.64      3.29 o 
   8   6   9       16.93       13.92      2.83 o 
  -3   7   9        9.36        8.07      4.04 o 
  -2   7   9        6.89        8.03      3.08 o 
  -1   7   9       17.72       16.99      2.76 o 
   0   7   9       98.30       98.81      3.41 o 
   1   7   9       30.29       33.02      2.98 o 
   2   7   9       47.77       52.53      2.73 o 
   3   7   9      103.63       97.45      4.54 o 
   4   7   9       74.40       75.67      3.47 o 
   5   7   9        0.11        0.57      1.67 o 
   6   7   9      195.45      187.54      8.39 o 
   7   7   9       11.62        8.91      2.60 o 
   8   7   9        3.37        7.37      2.51 o 
  -3   8   9        1.05        0.85      3.40 o 
  -2   8   9        6.72        5.27      2.35 o 
  -1   8   9       10.48        7.01      3.19 o 
   0   8   9        6.98        2.87      2.66 o 
   1   8   9        0.67        0.50      1.37 o 
   2   8   9        9.07        6.31      2.14 o 
   3   8   9      265.28      270.94      5.86 o 
   4   8   9     1805.17     1833.23     20.43 o 
   5   8   9        7.71       12.28      2.70 o 
   6   8   9       58.40       55.47      4.34 o 
   7   8   9        9.78       13.83      2.90 o 
   8   8   9       41.57       40.58      7.01 o 
  -2   9   9        0.38        0.21      2.76 o 
  -1   9   9       12.96        5.74      3.40 o 
   0   9   9       20.01       24.54      2.87 o 
   1   9   9       60.86       64.71      3.61 o 
   2   9   9       21.65       15.27      3.75 o 
   3   9   9       24.13       21.67      3.61 o 
   4   9   9       31.74       25.75      2.62 o 
   5   9   9       93.87       92.94      5.44 o 
   6   9   9       15.51       18.45      3.26 o 
   7   9   9       21.91       23.86      3.68 o 
  -1  10   9        0.00       -2.12      2.76 o 
   0  10   9       33.32       33.78      4.46 o 
   1  10   9        0.27        1.76      1.72 o 
   2  10   9        1.95       -0.64      3.82 o 
   3  10   9       12.97       14.02      3.61 o 
   4  10   9       53.86       55.24      6.16 o 
   5  10   9        1.57        0.69      5.21 o 
   6  10   9       65.47       73.16      6.37 o 
   7  10   9       39.62       35.06      5.31 o 
   0  11   9       14.36       12.54      3.61 o 
   1  11   9        4.49        5.23      1.94 o 
   2  11   9        0.54        1.95      1.78 o 
   3  11   9        0.58        4.04      2.97 o 
   4  11   9       74.31       73.51      6.16 o 
   5  11   9      138.25      150.00      9.77 o 
   6  11   9       27.95       29.11      5.52 o 
   2  12   9       25.37       28.26      4.25 o 
   3  12   9        9.00        4.46      3.40 o 
   4  12   9        9.61       13.38      4.04 o 
  -3  -9  10        6.62        9.99      4.04 o 
  -2  -9  10        2.96       -0.21      3.19 o 
  -1  -9  10        0.01        0.85      2.97 o 
   0  -9  10        1.58        2.79      3.29 o 
   1  -9  10       12.25       19.52      5.95 o 
  -4  -8  10       18.34       21.25      4.89 o 
  -3  -8  10        8.05        4.48      2.87 o 
  -2  -8  10        1.59        3.40      3.40 o 
  -1  -8  10        9.35        9.35      3.61 o 
   0  -8  10        0.26       -0.35      1.57 o 
   1  -8  10        2.59        1.06      1.65 o 
   2  -8  10        0.05        0.42      2.76 o 
   3  -8  10        5.07        1.91      3.19 o 
  -4  -7  10        3.94       -0.85      2.97 o 
  -3  -7  10        5.79        3.38      2.32 o 
  -2  -7  10        1.73        3.61      3.19 o 
  -1  -7  10        0.48       -0.21      2.76 o 
   0  -7  10        0.08        0.67      1.53 o 
   1  -7  10        8.53        4.61      1.87 o 
   2  -7  10        0.29       -0.64      2.55 o 
   3  -7  10       17.19       20.40      4.25 o 
   4  -7  10       13.23       11.26      3.82 o 
  -5  -6  10        3.46        0.85      2.97 o 
  -4  -6  10       42.94       49.72      5.95 o 
  -3  -6  10       71.70       82.86      7.22 o 
  -2  -6  10      169.63      167.05      6.41 o 
  -1  -6  10       21.57       26.29      5.10 o 
   0  -6  10       47.39       42.93      2.59 o 
   1  -6  10       15.07       14.19      2.24 o 
   2  -6  10       15.09       14.90      2.08 o 
   3  -6  10       74.74       77.55      6.16 o 
   4  -6  10       11.52       17.81      4.78 o 
  -5  -5  10       54.69       55.24      5.95 o 
  -4  -5  10        6.80        7.01      3.19 o 
  -3  -5  10        3.87        3.40      3.19 o 
  -2  -5  10      108.48      106.41      4.93 o 
  -1  -5  10       84.59       83.85      7.97 o 
   0  -5  10       16.32       15.18      1.83 o 
   1  -5  10       66.66       66.75      3.61 o 
   2  -5  10       25.82       21.02      2.14 o 
   3  -5  10        4.75        2.08      1.75 o 
   4  -5  10        1.92        0.40      1.77 o 
   5  -5  10        8.24        7.94      2.90 o 
  -5  -4  10        3.77        4.74      2.02 o 
  -4  -4  10       28.14       30.38      4.67 o 
  -3  -4  10       15.69       11.05      3.61 o 
  -2  -4  10        2.41        0.21      1.42 o 
  -1  -4  10       13.58       10.18      2.46 o 
   0  -4  10       18.52       22.13      2.56 o 
   1  -4  10      207.01      211.50      4.93 o 
   2  -4  10       41.18       35.75      4.44 o 
   3  -4  10       39.68       34.78      2.74 o 
   4  -4  10       69.93       69.55      5.93 o 
   5  -4  10       22.62       32.73      6.48 o 
   6  -4  10        0.45        1.80      2.44 o 
  -5  -3  10        0.25       -0.85      2.12 o 
  -4  -3  10       21.14       18.27      3.82 o 
  -3  -3  10       34.40       32.29      4.46 o 
  -2  -3  10       49.29       54.83      3.85 o 
  -1  -3  10        0.08       -0.69      1.26 o 
   0  -3  10       20.78       24.62      2.08 o 
   1  -3  10       88.60      100.10      5.00 o 
   2  -3  10       16.22       19.72      1.48 o 
   3  -3  10       18.00       18.13      2.13 o 
   4  -3  10        0.04        1.25      1.62 o 
   5  -3  10       39.16       37.38      4.14 o 
   6  -3  10        1.62        3.92      2.54 o 
  -5  -2  10        0.70        0.21      2.55 o 
  -4  -2  10        7.68        9.56      3.19 o 
  -3  -2  10      234.18      251.55     10.84 o 
  -2  -2  10      378.40      357.59      7.02 o 
  -1  -2  10       41.54       42.61      2.85 o 
   0  -2  10       18.95       19.63      1.60 o 
   1  -2  10       49.10       52.37      2.25 o 
   2  -2  10      533.80      512.10      6.65 o 
   3  -2  10      191.47      200.96      4.42 o 
   4  -2  10       13.92       16.05      4.67 o 
   5  -2  10       25.23       22.22      3.36 o 
   6  -2  10       18.70       18.96      4.04 o 
   7  -2  10       13.88       21.89      4.46 o 
  -5  -1  10       12.58       19.33      4.25 o 
  -4  -1  10       51.01       42.28      4.89 o 
  -3  -1  10      100.93      108.99      7.01 o 
  -2  -1  10      268.99      274.83     13.92 o 
  -1  -1  10       13.24       15.44      1.90 o 
   0  -1  10       13.12       11.78      1.28 o 
   1  -1  10      203.97      208.31      4.60 o 
   2  -1  10      481.27      479.31      6.36 o 
   3  -1  10      226.46      228.14      4.65 o 
   4  -1  10      545.15      486.65     10.87 o 
   5  -1  10        5.42        5.18      2.12 o 
   6  -1  10       84.57       96.90      5.63 o 
   7  -1  10       88.49       94.62      6.27 o 
  -5   0  10        1.06       -0.42      2.76 o 
  -4   0  10       28.25       26.98      4.25 o 
  -3   0  10       14.40       17.65      4.14 o 
  -2   0  10        0.78        3.40      1.43 o 
  -1   0  10       18.26       16.13      1.84 o 
   0   0  10       38.82       41.62      2.01 o 
   1   0  10        0.25       -0.13      1.07 o 
   2   0  10      118.52      124.61      3.12 o 
   3   0  10        2.24        2.44      1.25 o 
   4   0  10        0.56       -1.44      1.44 o 
   5   0  10      134.08      114.36      5.95 o 
   6   0  10        0.57        1.24      1.99 o 
   7   0  10       30.90       38.23      3.92 o 
  -5   1  10        5.31        8.07      3.40 o 
  -4   1  10        1.50        0.64      2.55 o 
  -3   1  10       62.36       58.37      4.17 o 
  -2   1  10       29.25       22.36      2.15 o 
  -1   1  10      165.86      158.92      4.56 o 
   0   1  10      109.03       93.64      2.51 o 
   1   1  10        2.67        4.47      1.20 o 
   2   1  10      115.86      111.65      2.96 o 
   3   1  10       10.08        7.64      1.46 o 
   4   1  10      474.55      443.61      8.28 o 
   5   1  10        0.56       -2.05      2.05 o 
   6   1  10       41.93       40.13      3.68 o 
   7   1  10        6.63        8.05      2.81 o 
  -5   2  10        0.08        2.34      2.97 o 
  -4   2  10       25.72       31.44      4.89 o 
  -3   2  10        0.43        0.07      1.48 o 
  -2   2  10       13.42       15.95      1.96 o 
  -1   2  10       38.91       38.66      3.15 o 
   0   2  10       59.85       65.86      3.07 o 
   1   2  10       22.05       20.79      1.96 o 
   2   2  10      175.39      163.62      3.54 o 
   3   2  10     1091.83     1057.32     16.93 o 
   4   2  10      139.89      123.93      4.43 o 
   5   2  10      614.38      515.98     11.85 o 
   6   2  10       23.04       16.20      2.79 o 
   7   2  10       25.46       26.08      3.22 o 
   8   2  10       77.33       97.01      5.70 o 
  -5   3  10        0.04       -1.27      2.76 o 
  -4   3  10       19.52       17.21      4.46 o 
  -3   3  10        0.72        2.55      1.95 o 
  -2   3  10      152.35      157.60      4.80 o 
  -1   3  10       85.08       79.83      3.43 o 
   0   3  10       98.12       96.36      2.89 o 
   1   3  10       18.68       21.36      1.68 o 
   2   3  10      791.53      735.25      9.14 o 
   3   3  10     2594.42     2513.39     23.62 o 
   4   3  10       13.24       13.38      2.13 o 
   5   3  10        4.13        0.33      1.57 o 
   6   3  10        1.30        2.93      1.69 o 
   7   3  10        8.69        7.79      2.76 o 
   8   3  10      147.53      149.55      6.56 o 
  -4   4  10        0.12       -2.97      2.97 o 
  -3   4  10        6.66        5.31      3.40 o 
  -2   4  10        0.79        2.35      1.34 o 
  -1   4  10       16.36       19.38      2.12 o 
   0   4  10        4.13        6.20      1.34 o 
   1   4  10      632.22      630.81      7.94 o 
   2   4  10        6.24        5.55      1.20 o 
   3   4  10        5.41        7.34      1.57 o 
   4   4  10        1.68        3.80      1.75 o 
   5   4  10        0.11       -1.28      1.45 o 
   6   4  10       27.86       34.48      3.37 o 
   7   4  10        6.23        4.61      4.25 o 
   8   4  10        8.09        5.11      4.25 o 
  -4   5  10        0.39       -1.70      2.97 o 
  -3   5  10        0.15       -2.55      2.55 o 
  -2   5  10        2.83        5.09      1.67 o 
  -1   5  10       61.43       62.24      3.22 o 
   0   5  10        0.36        0.63      1.12 o 
   1   5  10       16.94       13.53      1.84 o 
   2   5  10      139.09      140.17      3.21 o 
   3   5  10      100.60       99.25      3.35 o 
   4   5  10       34.51       28.16      2.15 o 
   5   5  10       75.08       72.05      5.31 o 
   6   5  10      328.55      303.82      8.57 o 
   7   5  10        5.26        8.07      2.44 o 
   8   5  10        0.99       -0.52      2.02 o 
  -4   6  10        0.79       -3.40      3.40 o 
  -3   6  10        7.33        9.35      4.25 o 
  -2   6  10        9.26       16.21      2.75 o 
  -1   6  10       53.53       55.66      5.86 o 
   0   6  10        2.09        0.92      1.34 o 
   1   6  10        3.19        1.61      1.34 o 
   2   6  10       19.25       22.04      3.89 o 
   3   6  10      995.37      978.93     11.39 o 
   4   6  10      448.83      437.06      7.08 o 
   5   6  10       23.73       19.29      4.57 o 
   6   6  10       59.17       60.08      4.46 o 
   7   6  10        3.09        1.68      2.08 o 
   8   6  10       59.51       65.41     11.47 o 
  -3   7  10        3.92       11.26      4.25 o 
  -2   7  10       34.27       40.54      3.78 o 
  -1   7  10        8.28       10.84      3.19 o 
   0   7  10        0.01        0.20      1.31 o 
   1   7  10      137.72      129.99      5.80 o 
   2   7  10      179.83      175.77      4.57 o 
   3   7  10      254.65      253.61      6.75 o 
   4   7  10       38.02       31.25      4.16 o 
   5   7  10        0.00       -1.61      1.61 o 
   6   7  10       59.54       56.60      4.29 o 
   7   7  10      104.85      108.46      5.67 o 
   8   7  10       16.80       16.78      5.74 o 
  -2   8  10        0.04        1.49      3.19 o 
  -1   8  10       12.28       11.05      3.40 o 
   0   8  10        7.34        6.79      3.29 o 
   1   8  10        0.74       -0.28      1.44 o 
   2   8  10       32.76       36.09      2.42 o 
   3   8  10      149.24      147.43      4.83 o 
   4   8  10       39.31       41.47      4.37 o 
   5   8  10       13.23       21.28      4.78 o 
   6   8  10       38.34       40.34      3.96 o 
   7   8  10      115.80      104.43      5.82 o 
  -2   9  10        0.74       -0.42      3.40 o 
  -1   9  10       28.91       33.78      4.67 o 
   0   9  10       31.17       32.09      3.08 o 
   1   9  10        1.50        1.06      2.12 o 
   2   9  10       53.13       59.41      3.45 o 
   3   9  10      117.50      108.78      6.80 o 
   4   9  10       19.07       16.85      3.14 o 
   5   9  10        9.82       14.27      3.10 o 
   6   9  10       12.22        9.31      2.75 o 
   7   9  10       38.22       48.31      4.59 o 
  -1  10  10       18.47       15.93      4.04 o 
   0  10  10        1.21        2.55      2.76 o 
   1  10  10       13.49       12.31      2.97 o 
   2  10  10       55.81       57.46      4.99 o 
   3  10  10        2.33        0.42      2.55 o 
   4  10  10       38.45       36.12      4.67 o 
   5  10  10       10.22        7.66      2.86 o 
   6  10  10        1.67       -2.19      2.19 o 
   1  11  10        0.94        0.32      1.80 o 
   2  11  10        2.15        1.50      1.78 o 
   3  11  10       60.60       57.36      5.52 o 
   4  11  10        1.90        5.95      3.40 o 
   5  11  10       34.18       32.95      4.89 o 
  -3  -8  11       17.49       22.10      4.89 o 
  -2  -8  11        1.70       -1.49      3.19 o 
  -1  -8  11        5.23        0.64      2.97 o 
   0  -8  11        1.28        0.37      1.91 o 
   1  -8  11       22.98       22.33      2.78 o 
   2  -8  11       19.18       18.27      4.25 o 
  -4  -7  11        7.35        6.37      3.61 o 
  -3  -7  11       26.64       30.72      3.72 o 
  -2  -7  11        4.24        2.55      3.19 o 
  -1  -7  11        0.04        0.64      2.76 o 
   0  -7  11        0.44       -1.53      1.53 o 
   1  -7  11        0.01       -1.65      1.65 o 
   2  -7  11       10.96        6.59      3.40 o 
   3  -7  11        4.60        5.95      3.40 o 
  -4  -6  11        2.31        4.89      3.40 o 
  -3  -6  11       21.53       27.41      5.10 o 
  -2  -6  11        9.81       10.64      2.63 o 
  -1  -6  11       26.84       20.18      4.04 o 
   0  -6  11       22.29       28.29      2.75 o 
   1  -6  11       30.96       33.24      2.93 o 
   2  -6  11        0.03        3.61      2.76 o 
   3  -6  11       34.06       33.78      4.67 o 
   4  -6  11        6.73        3.61      3.19 o 
  -5  -5  11        0.21        0.42      2.76 o 
  -4  -5  11        5.61        7.65      3.40 o 
  -3  -5  11       53.72       42.28      5.74 o 
  -2  -5  11       66.58       68.40      4.38 o 
  -1  -5  11       13.04        9.99      3.40 o 
   0  -5  11       88.38       87.04      3.49 o 
   1  -5  11        7.08        4.17      1.91 o 
   2  -5  11        0.54       -0.82      1.53 o 
   3  -5  11       11.43        9.14      3.19 o 
   4  -5  11        3.30        5.59      2.03 o 
   5  -5  11        5.23        6.88      4.36 o 
  -5  -4  11        5.20        4.89      3.40 o 
  -4  -4  11       12.76       12.96      3.82 o 
  -3  -4  11       22.30       23.60      3.15 o 
  -2  -4  11       42.62       49.63      5.04 o 
  -1  -4  11       11.07       10.24      2.87 o 
   0  -4  11       23.18       21.48      3.46 o 
   1  -4  11       38.77       37.46      2.37 o 
   2  -4  11       70.55       75.92      4.57 o 
   3  -4  11      120.52      121.54      4.47 o 
   4  -4  11       15.16       18.98      2.52 o 
   5  -4  11        8.97        8.43      3.11 o 
  -5  -3  11        1.98        2.55      2.97 o 
  -4  -3  11       13.54       16.78      4.25 o 
  -3  -3  11       98.81      101.56      7.44 o 
  -2  -3  11      125.36      115.00      9.77 o 
  -1  -3  11        3.25        2.07      1.69 o 
   0  -3  11       41.97       47.98      2.67 o 
   1  -3  11      107.11      108.53      4.00 o 
   2  -3  11      502.80      468.09      9.13 o 
   3  -3  11        0.05       -0.94      1.43 o 
   4  -3  11       51.20       53.37      4.07 o 
   5  -3  11       20.97       24.83      3.62 o 
   6  -3  11       16.97       22.65      6.59 o 
  -5  -2  11       14.14       16.36      4.25 o 
  -4  -2  11       22.10       25.07      4.46 o 
  -3  -2  11       48.55       58.43      5.74 o 
  -2  -2  11        0.63        2.44      1.80 o 
  -1  -2  11        5.34        5.78      1.56 o 
   0  -2  11        0.34       -0.24      1.28 o 
   1  -2  11       12.78       12.86      1.60 o 
   2  -2  11       27.93       24.24      1.81 o 
   3  -2  11      200.75      203.38      4.78 o 
   4  -2  11        2.45        0.79      1.52 o 
   5  -2  11        4.15        7.13      2.87 o 
   6  -2  11        0.21        1.20      2.19 o 
  -5  -1  11        3.66        1.70      2.97 o 
  -4  -1  11       13.22       15.51      4.04 o 
  -3  -1  11      120.69      119.61      8.29 o 
  -2  -1  11        0.16        0.52      2.23 o 
  -1  -1  11        5.88        7.12      1.63 o 
   0  -1  11        8.49        8.49      1.28 o 
   1  -1  11       20.81       20.65      2.04 o 
   2  -1  11      284.01      278.76      4.44 o 
   3  -1  11      111.40      120.05      3.61 o 
   4  -1  11      253.13      231.05      5.93 o 
   5  -1  11       15.34       16.45      3.11 o 
   6  -1  11        1.70        2.93      2.12 o 
   7  -1  11        0.00        1.69      2.35 o 
  -5   0  11        9.10       10.41      3.61 o 
  -4   0  11        4.99        8.50      3.40 o 
  -3   0  11        4.68        1.06      2.55 o 
  -2   0  11        8.92       11.74      1.89 o 
  -1   0  11        9.59       13.14      1.86 o 
   0   0  11       66.55       74.62      5.61 o 
   1   0  11      167.41      174.05      4.17 o 
   2   0  11       53.78       60.68      2.24 o 
   3   0  11       11.30       10.46      1.65 o 
   4   0  11       37.38       46.12      2.48 o 
   5   0  11       68.76       63.06      4.54 o 
   6   0  11        2.62        2.29      2.24 o 
   7   0  11        0.22       -1.01      2.16 o 
  -5   1  11        0.81       -2.55      2.55 o 
  -4   1  11       10.12       12.96      3.61 o 
  -3   1  11       22.79       16.57      4.04 o 
  -2   1  11       51.44       52.15      2.96 o 
  -1   1  11       14.56       15.35      2.02 o 
   0   1  11        4.75        6.31      1.46 o 
   1   1  11       42.71       46.84      2.30 o 
   2   1  11      612.64      619.15      7.82 o 
   3   1  11      840.64      795.27      9.67 o 
   4   1  11      267.58      240.02      4.96 o 
   5   1  11       13.41        7.17      1.97 o 
   6   1  11       45.09       45.51      4.13 o 
   7   1  11       45.03       46.74      4.34 o 
  -5   2  11        1.57        1.70      2.97 o 
  -4   2  11       45.72       54.81      6.37 o 
  -3   2  11      152.16      174.64      9.56 o 
  -2   2  11       38.37       44.99      2.87 o 
  -1   2  11       16.67       12.32      1.93 o 
   0   2  11      105.74      105.41      4.12 o 
   1   2  11      136.75      144.84      4.66 o 
   2   2  11      585.32      560.65      6.60 o 
   3   2  11      127.81      130.70      3.84 o 
   4   2  11        3.75        4.64      1.48 o 
   5   2  11       17.56       14.08      2.28 o 
   6   2  11      299.60      260.58      8.27 o 
   7   2  11        0.03        1.03      2.04 o 
  -4   3  11       25.09       24.86      5.31 o 
  -3   3  11        1.53        1.06      2.97 o 
  -2   3  11        0.09        0.82      1.44 o 
  -1   3  11        0.64        0.09      1.58 o 
   0   3  11       76.45       77.58      2.83 o 
   1   3  11      150.10      138.38      5.58 o 
   2   3  11        1.68        2.87      1.58 o 
   3   3  11       10.02        5.51      2.45 o 
   4   3  11      136.11      127.37      3.76 o 
   5   3  11      155.52      130.54      4.78 o 
   6   3  11       31.97       32.41      3.52 o 
   7   3  11        5.62        4.12      2.12 o 
  -4   4  11       12.05       24.01      5.31 o 
  -3   4  11       11.22       15.93      4.46 o 
  -2   4  11        1.50        4.39      1.71 o 
  -1   4  11       23.12       17.83      2.21 o 
   0   4  11        2.50        4.04      1.49 o 
   1   4  11        0.49        1.31      1.35 o 
   2   4  11      352.03      363.99      5.86 o 
   3   4  11        9.61       12.80      2.68 o 
   4   4  11       92.64       88.96      3.31 o 
   5   4  11        2.76       -0.35      1.57 o 
   6   4  11        5.15        5.11      2.16 o 
   7   4  11        7.93        5.31      2.32 o 
   8   4  11       26.49       33.58      3.92 o 
  -4   5  11        0.17        1.91      3.82 o 
  -3   5  11       56.22       63.95      7.22 o 
  -2   5  11       20.50       19.70      3.72 o 
  -1   5  11        7.44       13.21      2.90 o 
   0   5  11      213.74      174.43      4.44 o 
   1   5  11       72.07       70.27      3.13 o 
   2   5  11      495.16      503.29      7.15 o 
   3   5  11      817.32      801.05     10.07 o 
   4   5  11        5.69        5.08      1.55 o 
   5   5  11       12.27       11.00      2.59 o 
   6   5  11       57.71       52.09      4.46 o 
   7   5  11      128.07      117.26      8.71 o 
   8   5  11        3.98        8.50      5.31 o 
  -3   6  11       51.74       62.46      7.44 o 
  -2   6  11        3.18       -0.52      2.04 o 
  -1   6  11       20.88       18.71      2.86 o 
   0   6  11      167.63      149.90      4.25 o 
   1   6  11       33.58       35.54      2.41 o 
   2   6  11      348.06      331.56      5.81 o 
   3   6  11       14.61       16.97      1.98 o 
   4   6  11      223.29      218.94      5.15 o 
   5   6  11        0.22       -1.42      2.55 o 
   6   6  11       13.16       11.14      3.40 o 
   7   6  11       49.34       45.43      4.17 o 
  -3   7  11        0.20       -3.19      3.19 o 
  -2   7  11        0.12       -0.55      2.34 o 
  -1   7  11        1.64        1.27      2.55 o 
   0   7  11       28.45       29.28      2.51 o 
   1   7  11      138.42      137.56      4.22 o 
   2   7  11       28.92       39.43      4.46 o 
   3   7  11       87.29       88.54      3.89 o 
   4   7  11        0.92        0.17      2.11 o 
   5   7  11        0.60        1.81      1.96 o 
   6   7  11        7.56        8.00      2.65 o 
   7   7  11       34.52       32.67      3.88 o 
  -2   8  11        0.23       -2.76      2.76 o 
  -1   8  11       44.06       47.38      5.31 o 
   0   8  11        8.82        4.85      1.73 o 
   1   8  11       22.70       22.87      2.48 o 
   2   8  11       71.50       72.69      3.81 o 
   3   8  11       32.27       34.29      3.50 o 
   4   8  11      124.94      114.51      5.91 o 
   5   8  11        7.84        7.06      2.65 o 
   6   8  11       21.93       21.66      3.52 o 
   7   8  11       18.78       21.72      3.57 o 
  -1   9  11        0.23        1.06      2.97 o 
   0   9  11        5.89        7.22      3.19 o 
   1   9  11      106.64      106.22      5.10 o 
   2   9  11       43.21       45.63      3.14 o 
   3   9  11       99.71       97.31      6.59 o 
   4   9  11       44.60       46.92      3.37 o 
   5   9  11       97.87      111.59      6.48 o 
   6   9  11        0.10        0.79      2.55 o 
   0  10  11        6.40        4.04      3.19 o 
   1  10  11        0.92        0.11      1.80 o 
   2  10  11        2.12        4.17      1.87 o 
   3  10  11      164.40      165.08      8.50 o 
   4  10  11       31.53       23.37      4.25 o 
   5  10  11        2.67        1.91      2.07 o 
   6  10  11        0.87        4.79      2.86 o 
   1  11  11        1.94        2.55      2.97 o 
   2  11  11        2.94        3.82      1.94 o 
   3  11  11        2.23        4.46      3.40 o 
   4  11  11        0.03       -1.27      3.19 o 
   5  11  11       15.94       22.31      4.67 o 
  -1  -8  12        1.15       -0.64      2.97 o 
   0  -8  12       15.85       13.81      3.82 o 
  -3  -7  12        1.52        0.01      5.95 o 
  -2  -7  12        1.18       -1.06      3.19 o 
  -1  -7  12        0.44       -2.76      2.76 o 
   0  -7  12        0.81        1.98      1.78 o 
   1  -7  12       30.81       37.22      4.57 o 
   2  -7  12        0.20        0.21      2.76 o 
  -3  -6  12        1.83        2.73      2.24 o 
  -2  -6  12        1.38        3.40      3.19 o 
  -1  -6  12        0.07        2.55      2.97 o 
   0  -6  12       34.31       41.38      3.01 o 
   1  -6  12        0.15       -1.54      1.57 o 
   2  -6  12       20.31       30.81      4.46 o 
   3  -6  12        0.77       -2.55      2.55 o 
  -4  -5  12        1.96        1.91      2.76 o 
  -3  -5  12       13.17       15.30      4.25 o 
  -2  -5  12        1.52       -0.38      1.66 o 
  -1  -5  12       51.25       62.46      5.52 o 
   0  -5  12        2.81        1.58      2.44 o 
   1  -5  12        8.98       15.30      2.32 o 
   2  -5  12        7.25        4.20      1.91 o 
   3  -5  12        4.56        2.76      2.97 o 
   4  -5  12        0.64        4.04      3.40 o 
  -4  -4  12       37.12       38.88      5.52 o 
  -3  -4  12       71.10       75.21      7.22 o 
  -2  -4  12       15.54       14.75      2.78 o 
  -1  -4  12       45.84       39.30      4.67 o 
   0  -4  12       97.78       94.54      4.13 o 
   1  -4  12       39.77       44.32      2.71 o 
   2  -4  12       64.78       56.16      3.36 o 
   3  -4  12       28.09       21.03      3.82 o 
   4  -4  12       53.27       59.01      3.65 o 
   5  -4  12        9.77       18.95      6.37 o 
  -4  -3  12        0.07        0.00      2.55 o 
  -3  -3  12        2.88        0.85      2.97 o 
  -2  -3  12        0.84       -0.12      1.78 o 
  -1  -3  12       15.69       10.20      3.40 o 
   0  -3  12      206.57      228.21      5.35 o 
   1  -3  12       16.26       19.19      2.64 o 
   2  -3  12        1.40        2.02      1.83 o 
   3  -3  12       73.93       74.70      4.67 o 
   4  -3  12       30.35       39.18      3.06 o 
   5  -3  12        0.15        0.75      2.14 o 
  -4  -2  12        1.93        3.19      3.19 o 
  -3  -2  12        0.00        0.42      2.76 o 
  -2  -2  12        1.00       -1.14      2.02 o 
  -1  -2  12        7.40        9.16      2.39 o 
   0  -2  12      229.20      248.88      5.89 o 
   1  -2  12      130.35      114.06      3.83 o 
   2  -2  12       38.90       35.79      2.14 o 
   3  -2  12       72.23       63.06      3.40 o 
   4  -2  12       35.28       40.98      4.25 o 
   5  -2  12        0.59        2.26      2.16 o 
   6  -2  12       18.70       20.52      3.68 o 
  -4  -1  12       22.19       17.63      4.46 o 
  -3  -1  12       26.00       29.53      5.31 o 
  -2  -1  12       47.94       56.43      3.88 o 
  -1  -1  12        2.21        3.56      1.87 o 
   0  -1  12        0.16        0.55      1.72 o 
   1  -1  12       82.20       84.21      3.77 o 
   2  -1  12      372.02      371.02     10.03 o 
   3  -1  12       13.20       13.29      1.83 o 
   4  -1  12      108.81       94.19      4.01 o 
   5  -1  12        4.53        8.88      2.65 o 
   6  -1  12       14.63       16.40      3.26 o 
  -4   0  12       55.82       50.78      6.16 o 
  -3   0  12      175.18      158.07      9.35 o 
  -2   0  12       18.36       16.95      4.46 o 
  -1   0  12        9.33       11.80      2.24 o 
   0   0  12        2.05        3.66      1.42 o 
   1   0  12     1538.31     1504.93     14.57 o 
   2   0  12      309.57      303.18      5.29 o 
   3   0  12      220.75      210.04      5.83 o 
   4   0  12       10.05       14.11      1.85 o 
   5   0  12       79.96       75.21      4.99 o 
   6   0  12       20.63       19.46      5.52 o 
   7   0  12        2.48        4.46      2.63 o 
  -4   1  12       41.01       39.52      5.74 o 
  -3   1  12       17.56       12.54      3.82 o 
  -2   1  12       43.74       42.50      3.47 o 
  -1   1  12       54.49       47.27      3.51 o 
   0   1  12        2.61        2.28      1.30 o 
   1   1  12      135.33      134.41      5.37 o 
   2   1  12        1.22        0.94      1.29 o 
   3   1  12      107.82      108.24      3.56 o 
   4   1  12      107.31       93.19      3.41 o 
   5   1  12        0.63        1.68      1.73 o 
   6   1  12       48.98       46.80      4.19 o 
   7   1  12        1.74        4.56      3.08 o 
  -4   2  12        7.23        2.12      3.40 o 
  -3   2  12        1.25        0.85      2.97 o 
  -2   2  12        1.58        3.46      1.87 o 
  -1   2  12       47.10       48.52      3.93 o 
   0   2  12        6.68        7.82      1.59 o 
   1   2  12        5.31        1.62      1.40 o 
   2   2  12      225.81      227.93      7.58 o 
   3   2  12        7.64        5.31      1.57 o 
   4   2  12       14.49       17.15      2.48 o 
   5   2  12       19.60       16.94      3.06 o 
   6   2  12       33.84       40.07      4.02 o 
   7   2  12        3.35        4.88      2.66 o 
  -4   3  12       10.86        8.71      3.82 o 
  -3   3  12        0.55        3.61      3.61 o 
  -2   3  12       24.22       20.90      3.93 o 
  -1   3  12       15.68       12.24      2.45 o 
   0   3  12       23.22       22.33      2.06 o 
   1   3  12       62.31       61.14      2.73 o 
   2   3  12      647.42      617.37      8.13 o 
   3   3  12      458.32      450.34      7.17 o 
   4   3  12       77.95       64.64      2.93 o 
   5   3  12       67.97       63.87      7.65 o 
   6   3  12       33.75       29.73      3.62 o 
   7   3  12       49.03       55.28      4.59 o 
  -3   4  12       35.88       48.23      6.37 o 
  -2   4  12        5.58        5.97      2.32 o 
  -1   4  12      224.78      225.02      7.04 o 
   0   4  12       56.25       47.60      2.74 o 
   1   4  12       26.71       28.01      2.07 o 
   2   4  12      673.85      684.80      8.76 o 
   3   4  12        3.98        5.24      1.60 o 
   4   4  12       48.30       54.07      3.16 o 
   5   4  12       30.04       24.76      6.80 o 
   6   4  12        4.26        3.63      2.28 o 
   7   4  12       90.40       99.96      5.72 o 
  -3   5  12        0.06        1.06      3.40 o 
  -2   5  12       20.10       19.49      2.90 o 
  -1   5  12        0.10       -1.91      2.76 o 
   0   5  12       25.09       25.03      5.74 o 
   1   5  12       94.84       86.67      5.95 o 
   2   5  12      200.60      197.75      4.90 o 
   3   5  12       11.62       13.71      2.18 o 
   4   5  12        0.05       -1.35      1.41 o 
   5   5  12       30.45       31.92      3.57 o 
   6   5  12       34.41       42.89      4.03 o 
   7   5  12      110.97      126.37      6.27 o 
  -3   6  12        0.00        1.27      3.61 o 
  -2   6  12       22.52       20.16      3.16 o 
  -1   6  12        4.47        1.06      2.97 o 
   0   6  12        2.09        3.29      1.61 o 
   1   6  12       20.26       18.56      2.24 o 
   2   6  12       28.98       28.69      2.37 o 
   3   6  12       17.65       17.77      2.90 o 
   4   6  12       59.86       64.92      3.53 o 
   5   6  12       29.25       27.98      4.78 o 
   6   6  12       25.81       29.32      3.68 o 
   7   6  12        6.02        2.49      2.16 o 
  -2   7  12        9.46       15.72      4.04 o 
  -1   7  12        1.46       -2.12      2.55 o 
   0   7  12       24.00       22.35      2.39 o 
   1   7  12       33.23       27.99      3.51 o 
   2   7  12       41.50       45.98      5.52 o 
   3   7  12        0.54       -1.17      2.76 o 
   4   7  12       46.20       50.34      3.35 o 
   5   7  12      148.63      153.64      6.87 o 
   6   7  12        5.16        4.37      2.44 o 
   7   7  12       11.86       15.11      3.30 o 
  -1   8  12        0.48       -1.70      2.76 o 
   0   8  12        0.02       -2.34      2.34 o 
   1   8  12       14.00       17.18      2.48 o 
   2   8  12        4.06        3.01      1.72 o 
   3   8  12       52.20       52.69      5.10 o 
   4   8  12        7.57        6.34      2.85 o 
   5   8  12       53.23       53.36      4.69 o 
   6   8  12        6.46        4.41      2.51 o 
   7   8  12       55.70       56.51      8.29 o 
   0   9  12       12.53       13.17      3.82 o 
   1   9  12       10.70        8.87      2.17 o 
   2   9  12       67.71       67.86      3.83 o 
   3   9  12      103.16      107.50      7.22 o 
   4   9  12        0.49       -0.90      2.28 o 
   5   9  12       24.99       24.29      2.96 o 
   6   9  12       40.24       41.27      8.07 o 
   1  10  12       19.32       21.62      2.69 o 
   2  10  12        0.34        1.43      1.78 o 
   3  10  12        0.16       -0.85      2.76 o 
   4  10  12        0.16       -0.85      3.19 o 
   5  10  12       14.56       10.84      3.21 o 
  -1  -7  13       33.66       31.23      5.10 o 
   0  -7  13        9.66        5.74      3.40 o 
   1  -7  13        7.48        5.57      2.17 o 
  -2  -6  13        0.19       -2.76      2.97 o 
  -1  -6  13       12.18       19.33      4.25 o 
   0  -6  13        5.19        7.58      1.99 o 
   1  -6  13        8.60       11.47      3.19 o 
   2  -6  13       37.50       39.52      4.89 o 
  -3  -5  13        2.44       -2.55      2.76 o 
  -2  -5  13        7.05        8.92      3.82 o 
  -1  -5  13        6.92        7.65      3.40 o 
   0  -5  13      102.83      104.44      8.29 o 
   1  -5  13       15.25       15.87      2.48 o 
   2  -5  13       34.06       26.98      4.25 o 
   3  -5  13        0.16       -1.49      2.76 o 
  -3  -4  13       10.32        7.22      3.82 o 
  -2  -4  13       10.70       12.78      2.75 o 
  -1  -4  13       41.75       39.73      4.89 o 
   0  -4  13       17.14       14.50      2.24 o 
   1  -4  13       11.38        5.57      1.94 o 
   2  -4  13        1.55        0.73      1.53 o 
   3  -4  13       15.70       14.66      3.82 o 
   4  -4  13        9.13        6.16      3.40 o 
  -4  -3  13        6.37        4.04      3.61 o 
  -3  -3  13        0.55        1.06      2.76 o 
  -2  -3  13        0.01        2.54      2.02 o 
  -1  -3  13       60.05       65.22      5.74 o 
   0  -3  13      115.32      120.68      4.59 o 
   1  -3  13        8.67        6.46      2.97 o 
   2  -3  13        0.45        1.31      1.63 o 
   4  -3  13        4.40        6.09      2.54 o 
   5  -3  13        7.82        7.73      5.74 o 
  -4  -2  13       23.19       19.97      5.31 o 
  -3  -2  13       68.77       70.96      7.22 o 
  -2  -2  13        1.51       -1.31      1.87 o 
  -1  -2  13       12.31        6.59      3.19 o 
   0  -2  13       18.51       18.95      2.66 o 
   1  -2  13      789.68      779.52     12.61 o 
   2  -2  13       41.25       44.60      3.41 o 
   3  -2  13        0.33        0.09      2.04 o 
   4  -2  13        2.21        4.10      1.90 o 
   5  -2  13       31.28       38.52      4.33 o 
  -4  -1  13       11.55        8.92      3.61 o 
  -3  -1  13        2.84        0.42      2.97 o 
  -2  -1  13       39.09       34.03      3.42 o 
  -1  -1  13       27.25       25.71      4.04 o 
   0  -1  13       12.39       13.16      2.09 o 
   1  -1  13       87.30       83.92      3.98 o 
   2  -1  13       41.63       40.43      2.28 o 
   3  -1  13        5.19        8.89      2.65 o 
   4  -1  13       50.74       59.71      3.50 o 
   5  -1  13        0.00        2.58      2.39 o 
   6  -1  13        5.15        8.66      3.08 o 
  -4   0  13       19.45       31.02      5.52 o 
  -3   0  13        0.90        2.76      3.19 o 
  -2   0  13        4.08        6.79      4.14 o 
  -1   0  13        0.31       -1.57      1.57 o 
   0   0  13        3.77        2.39      1.57 o 
   1   0  13      134.93      135.18      8.12 o 
   2   0  13      201.24      213.79      4.59 o 
   3   0  13        3.02        6.12      1.99 o 
   4   0  13       64.02       69.03      3.21 o 
   5   0  13        1.78        0.59      2.12 o 
   6   0  13        6.84        2.87      2.54 o 
  -4   1  13       11.38       -0.42      2.97 o 
  -3   1  13        1.69        2.97      3.40 o 
  -2   1  13       16.85       18.39      2.84 o 
  -1   1  13        4.01        5.64      2.24 o 
   0   1  13       55.23       47.34      7.65 o 
   1   1  13      137.71      136.59      4.15 o 
   2   1  13       10.52       12.71      1.87 o 
   3   1  13       54.98       48.79      3.06 o 
   4   1  13       29.68       28.11      2.59 o 
   5   1  13        0.10        1.21      2.04 o 
   6   1  13        8.18        6.00      2.60 o 
  -3   2  13        2.99        4.04      3.61 o 
  -2   2  13        4.72        5.06      2.24 o 
  -1   2  13      122.73      122.25      5.50 o 
   0   2  13       33.75       30.78      2.45 o 
   1   2  13       68.74       70.14      3.20 o 
   2   2  13        0.25        0.48      1.34 o 
   3   2  13       54.50       51.29      3.05 o 
   4   2  13      104.37       94.04      4.07 o 
   5   2  13       40.12       42.33      4.13 o 
   6   2  13       12.94       12.96      2.86 o 
   7   2  13       32.17       45.27      4.39 o 
  -3   3  13        3.50        9.99      4.25 o 
  -2   3  13        0.03        4.00      2.30 o 
  -1   3  13       10.84       10.20      3.40 o 
   0   3  13        0.43        1.31      2.55 o 
   1   3  13       79.34       73.36      3.54 o 
   2   3  13      356.35      358.31      8.36 o 
   3   3  13       83.94       78.77      4.27 o 
   4   3  13       27.62       26.44      2.59 o 
   5   3  13       74.32       66.41      7.75 o 
   6   3  13       27.10       29.03      3.72 o 
   7   3  13       85.03       89.90     10.09 o 
  -3   4  13        0.00        1.70      3.19 o 
  -2   4  13        0.74        1.26      3.29 o 
  -1   4  13        0.34       -2.34      2.34 o 
   0   4  13       81.48       81.08      5.63 o 
   1   4  13        0.16        1.17      1.50 o 
   2   4  13      201.14      197.63      6.00 o 
   3   4  13       40.14       31.79      3.26 o 
   4   4  13        6.93       11.23      2.65 o 
   5   4  13      125.04      128.87      6.17 o 
   6   4  13        4.36        8.75      3.61 o 
   7   4  13       31.74       31.94      4.08 o 
  -2   5  13        3.57        4.64      2.54 o 
  -1   5  13        2.28        5.10      2.97 o 
   0   5  13       57.82       54.30      4.78 o 
   1   5  13       34.32       38.84      2.93 o 
   2   5  13        7.20       11.05      1.91 o 
   3   5  13        0.04        2.37      3.61 o 
   4   5  13       75.42       72.62      5.12 o 
   5   5  13       68.91       64.23      4.80 o 
   6   5  13        4.99        2.59      2.35 o 
   7   5  13        6.16        3.74      2.54 o 
  -2   6  13        0.11       -0.21      2.97 o 
  -1   6  13       29.73       25.92      4.25 o 
   0   6  13       14.44        9.14      3.40 o 
   1   6  13        2.67        3.82      1.80 o 
   2   6  13      100.76       91.90      3.93 o 
   3   6  13       14.97       19.83      7.86 o 
   4   6  13       15.56       18.42      2.47 o 
   5   6  13        9.68        5.02      3.61 o 
   6   6  13       22.33       25.66      3.72 o 
   7   6  13        5.07        0.42      2.32 o 
  -1   7  13        1.12        5.10      3.40 o 
   0   7  13       17.21       15.72      3.82 o 
   1   7  13      157.50      160.26      5.32 o 
   2   7  13       51.61       51.93      3.23 o 
   3   7  13       23.82       23.61      3.30 o 
   4   7  13        0.65       -1.12      2.14 o 
   5   7  13       23.93       29.83      3.98 o 
   6   7  13       92.17      101.08      6.11 o 
  -1   8  13       10.27        9.35      3.82 o 
   0   8  13       64.72       56.51      5.74 o 
   1   8  13       53.50       54.64      3.51 o 
   2   8  13       22.06       20.97      2.63 o 
   3   8  13        5.41        2.76      3.19 o 
   4   8  13        6.10        8.25      2.75 o 
   5   8  13        1.85        3.43      2.01 o 
   6   8  13       51.20       52.63      6.90 o 
   0   9  13       27.83       26.56      4.67 o 
   1   9  13       27.45       36.50      3.82 o 
   2   9  13       30.80       35.95      4.89 o 
   3   9  13        0.77        0.85      2.97 o 
   4   9  13        1.40       -0.53      2.39 o 
   5   9  13       49.02       59.03      3.95 o 
   2  10  13       15.52       14.42      3.40 o 
   3  10  13        0.01       -1.91      2.97 o 
   4  10  13       11.34       11.69      4.04 o 
   0  -6  14       62.20       74.57      6.59 o 
   1  -6  14        3.27        4.35      3.08 o 
  -2  -5  14        7.16        5.74      3.82 o 
  -1  -5  14      116.75      121.53      8.07 o 
   0  -5  14       27.68       29.74      4.46 o 
   1  -5  14        0.02       -1.65      1.65 o 
   2  -5  14       18.64       28.47      4.25 o 
  -2  -4  14        0.08       -2.97      2.97 o 
  -1  -4  14       10.17        9.77      3.61 o 
   0  -4  14       38.74       32.08      4.67 o 
   1  -4  14       30.19       28.36      2.93 o 
   2  -4  14       21.05       24.37      2.60 o 
   3  -4  14        0.36        4.89      3.19 o 
  -3  -3  14       23.53       24.65      5.31 o 
  -2  -3  14      124.29      130.45      8.07 o 
  -1  -3  14       19.14       23.37      4.46 o 
   0  -3  14       16.73       19.11      2.35 o 
   1  -3  14        3.29        1.17      1.80 o 
   2  -3  14        9.89        7.52      2.02 o 
   3  -3  14        3.88        7.22      3.40 o 
   4  -3  14       40.62       46.32      5.31 o 
  -3  -2  14        5.07        8.50      4.04 o 
  -2  -2  14        4.71        7.36      2.54 o 
  -1  -2  14       13.78       13.38      3.82 o 
   0  -2  14       20.65       24.37      2.50 o 
   1  -2  14       33.67       34.15      3.00 o 
   2  -2  14       43.41       39.23      3.82 o 
   3  -2  14        4.89        8.71      3.19 o 
   4  -2  14        4.52        2.74      2.45 o 
   5  -2  14       48.67       53.75      3.81 o 
  -3  -1  14        0.00       -2.12      2.55 o 
  -2  -1  14       21.08       19.43      3.06 o 
  -1  -1  14       33.39       28.89      4.46 o 
   0  -1  14      217.04      209.17      8.50 o 
   1  -1  14        0.07       -1.57      1.57 o 
   2  -1  14        1.39        2.87      2.87 o 
   3  -1  14       17.51       22.24      3.01 o 
   4  -1  14        0.67       -1.70      2.23 o 
   5  -1  14       63.33       73.53      5.47 o 
  -3   0  14        3.43        5.10      3.61 o 
  -2   0  14       10.02        6.13      2.39 o 
  -1   0  14       71.67       70.54      5.95 o 
   0   0  14       29.93       30.79      3.51 o 
   1   0  14        2.59        3.61      2.76 o 
   2   0  14       18.34       18.25      2.90 o 
   3   0  14       17.79       20.17      2.96 o 
   4   0  14       60.07       71.68      3.83 o 
   5   0  14        4.74        6.98      2.75 o 
   6   0  14        0.00        3.76      2.70 o 
  -3   1  14        0.28       -2.34      2.34 o 
  -2   1  14        6.18        4.57      2.25 o 
  -1   1  14       25.99       21.67      4.04 o 
   0   1  14      179.85      176.61      5.16 o 
   1   1  14        3.46        4.17      1.68 o 
   2   1  14       27.96       26.77      2.45 o 
   3   1  14       36.62       40.34      3.57 o 
   4   1  14        4.55        7.27      2.01 o 
   5   1  14        0.15       -2.46      3.82 o 
   6   1  14        8.13       16.42      4.46 o 
  -3   2  14        1.81        4.25      3.61 o 
  -2   2  14        0.04        1.44      4.99 o 
  -1   2  14        0.61       -0.64      2.76 o 
   0   2  14      155.42      162.67      5.05 o 
   1   2  14       28.83       27.57      2.41 o 
   2   2  14       64.19       66.32      3.21 o 
   3   2  14       21.57       24.89      3.10 o 
   4   2  14        3.50        4.24      1.81 o 
   5   2  14       12.93        9.05      2.81 o 
   6   2  14        3.17        4.13      2.45 o 
  -3   3  14        5.48       12.54      4.67 o 
  -2   3  14        2.01        3.90      2.39 o 
  -1   3  14       10.28        6.37      3.40 o 
   0   3  14       22.84       25.51      2.50 o 
   1   3  14        4.17        6.93      1.79 o 
   2   3  14       23.93       27.86      2.39 o 
   3   3  14        3.84        7.09      2.44 o 
   4   3  14       11.54       13.84      2.25 o 
   5   3  14       36.89       47.90      4.41 o 
   6   3  14        2.65        4.72      2.65 o 
  -2   4  14        0.02        0.85      2.97 o 
  -1   4  14        3.44        2.97      3.19 o 
   0   4  14       13.56       12.11      3.61 o 
   1   4  14        6.48       10.66      2.10 o 
   2   4  14       34.33       32.48      2.50 o 
   3   4  14       15.12       13.64      2.75 o 
   4   4  14       32.63       25.13      2.69 o 
   5   4  14       18.59       18.89      5.42 o 
   6   4  14       15.84       20.00      4.67 o 
  -2   5  14       25.59       29.53      4.89 o 
  -1   5  14        1.72       -0.42      2.97 o 
   0   5  14        8.18       11.90      3.61 o 
   1   5  14       71.27       64.03      3.60 o 
   2   5  14       21.93       19.34      2.19 o 
   3   5  14       25.14       24.36      3.41 o 
   4   5  14        1.55        2.03      1.85 o 
   5   5  14       12.89       10.67      2.26 o 
   6   5  14       17.20       17.32      3.42 o 
  -1   6  14        0.07       -2.34      3.19 o 
   0   6  14        2.68        0.00      2.76 o 
   1   6  14      219.33      233.55      6.52 o 
   2   6  14       15.10       15.16      4.78 o 
   3   6  14       10.28       12.19      2.79 o 
   4   6  14       25.82       21.50      3.21 o 
   5   6  14       23.81       27.98      3.04 o 
   6   6  14      116.45      152.62      7.38 o 
  -1   7  14       15.32       11.69      4.04 o 
   0   7  14       40.25       36.54      4.89 o 
   1   7  14       73.42       70.01      3.90 o 
   2   7  14        1.41       -0.28      1.57 o 
   3   7  14        2.94        1.09      2.55 o 
   4   7  14        0.11        0.51      2.47 o 
   5   7  14       23.46       27.79      3.03 o 
   6   7  14       79.44      101.14      6.43 o 
   0   8  14        2.95       -2.12      2.97 o 
   1   8  14        2.08        3.66      1.94 o 
   2   8  14        7.33        7.71      3.19 o 
   3   8  14       19.61       20.40      4.04 o 
   4   8  14       33.85       33.58      4.99 o 
   5   8  14       12.87       14.10      3.34 o 
   2   9  14        2.94        4.56      2.09 o 
   3   9  14       13.38       13.81      4.04 o 
   4   9  14       79.96       88.80      5.74 o 
  -1  -4  15       16.27       17.21      4.46 o 
   0  -4  15        0.10       -1.49      2.76 o 
   1  -4  15       19.75       19.34      4.99 o 
   2  -4  15       12.05       12.75      3.61 o 
  -2  -3  15        4.00        6.80      3.61 o 
  -1  -3  15        0.70        2.34      3.40 o 
   0  -3  15       11.83       11.69      3.61 o 
   1  -3  15        6.00        8.53      2.24 o 
   2  -3  15        6.11        5.59      2.02 o 
   3  -3  15        0.00        0.00      2.97 o 
  -2  -2  15       26.21       31.02      4.89 o 
  -1  -2  15        2.36        2.12      3.19 o 
   0  -2  15        0.01        0.85      2.97 o 
   1  -2  15        0.11       -0.06      1.72 o 
   2  -2  15       13.40       19.96      4.46 o 
   3  -2  15       26.10       20.18      4.25 o 
   4  -2  15        8.34        8.71      3.61 o 
  -2  -1  15       10.36       12.54      4.04 o 
  -1  -1  15        3.56        2.34      2.97 o 
   0  -1  15       40.50       41.85      5.10 o 
   1  -1  15        2.08        2.87      1.80 o 
   2  -1  15       26.81       29.62      2.78 o 
   3  -1  15        0.06        2.12      2.97 o 
   4  -1  15       26.96       36.87      3.92 o 
   5  -1  15        0.39       -0.50      2.35 o 
  -2   0  15        0.76        1.70      3.19 o 
  -1   0  15        3.06        0.42      2.76 o 
   0   0  15      171.88      160.62      8.29 o 
   1   0  15       20.97       16.64      3.72 o 
   2   0  15        2.24        2.66      1.80 o 
   3   0  15       11.51       16.14      2.95 o 
   4   0  15       33.67       34.47      3.83 o 
   5   0  15        3.42        2.61      1.94 o 
  -2   1  15        0.02       -0.64      3.19 o 
  -1   1  15        1.75        2.76      3.19 o 
   0   1  15        8.94        9.77      3.61 o 
   1   1  15      118.54      116.18      4.72 o 
   2   1  15       20.62       28.34      2.48 o 
   3   1  15       22.29       26.55      7.01 o 
   4   1  15       12.59       17.93      4.89 o 
   5   1  15        3.27        5.12      2.26 o 
  -2   2  15        7.25       11.05      3.82 o 
  -1   2  15       39.07       36.12      4.89 o 
   0   2  15        0.46        1.91      2.76 o 
   1   2  15        5.32        6.81      1.84 o 
   2   2  15        0.60        0.85      1.55 o 
   3   2  15       30.38       40.25      7.86 o 
   4   2  15        0.16        2.97      2.39 o 
   5   2  15       14.21       16.41      2.56 o 
   6   2  15       31.45       46.32      7.86 o 
  -2   3  15       17.20       15.72      4.25 o 
  -1   3  15        0.53        0.85      2.97 o 
   0   3  15       24.73       30.17      4.46 o 
   1   3  15        2.45        1.29      2.34 o 
   2   3  15       21.59       22.22      2.32 o 
   3   3  15      209.39      204.51      7.29 o 
   4   3  15       11.23       18.59      5.63 o 
   5   3  15        3.75        3.62      2.45 o 
   6   3  15        5.63        4.25      2.59 o 
  -1   4  15        1.45        0.64      2.97 o 
   0   4  15        0.67        2.97      2.97 o 
   1   4  15       39.85       40.69      3.08 o 
   2   4  15        0.14        0.33      2.33 o 
   3   4  15        6.75        6.16      2.55 o 
   4   4  15        8.64        8.55      2.59 o 
   5   4  15       16.14       15.98      2.53 o 
   6   4  15      100.17       99.54      6.13 o 
  -1   5  15       14.33       12.54      4.25 o 
   0   5  15        2.93       -1.49      2.97 o 
   1   5  15      103.36      106.23      4.65 o 
   2   5  15        4.58        5.21      1.73 o 
   3   5  15       14.80        8.45      2.86 o 
   4   5  15       38.34       45.75      4.17 o 
   5   5  15       80.85      105.31      4.71 o 
   6   5  15      105.84      109.20     10.20 o 
   0   6  15        1.75        6.59      3.40 o 
   1   6  15        0.71       -0.05      1.72 o 
   2   6  15        6.90        9.23      2.17 o 
   3   6  15        4.47        4.69      3.93 o 
   4   6  15       85.76       97.11      5.70 o 
   5   6  15        1.36        2.56      3.11 o 
   1   7  15        0.28        0.31      1.72 o 
   2   7  15        0.41        0.08      1.81 o 
   3   7  15      109.28      125.35     10.62 o 
   4   7  15        3.30        3.41      2.79 o 
   5   7  15        1.31        3.24      2.79 o 
   2   8  15        2.99        2.66      2.66 o 
   3   8  15        1.13       -2.55      2.76 o 
   4   8  15       19.54       20.31      3.69 o 
   0  -3  16        0.03       -1.06      2.55 o 
   1  -3  16        0.01        1.23      2.02 o 
  -1  -2  16        0.12       -1.91      3.19 o 
   0  -2  16       21.26       21.25      4.25 o 
   1  -2  16        2.87       -0.53      1.80 o 
   2  -2  16       13.62       18.67      4.99 o 
   3  -2  16       17.34       14.45      4.04 o 
  -1  -1  16        7.29       11.05      4.04 o 
   0  -1  16       13.01        7.65      3.61 o 
   1  -1  16        4.05        0.76      1.72 o 
   2  -1  16        6.10        8.32      2.14 o 
   3  -1  16       35.21       39.09      4.89 o 
   4  -1  16        2.48        3.19      3.40 o 
  -1   0  16       24.71       20.61      4.46 o 
   0   0  16        2.66        6.16      3.40 o 
   1   0  16        9.33        9.40      4.04 o 
   2   0  16        3.15        3.18      1.87 o 
   3   0  16        1.93        8.07      3.61 o 
   4   0  16       32.07       34.41      3.88 o 
  -1   1  16       20.59       13.17      4.04 o 
   0   1  16        1.36        3.61      3.19 o 
   1   1  16        6.25        8.33      2.30 o 
   2   1  16       41.26       50.34      4.46 o 
   3   1  16       30.47       36.94      3.83 o 
   4   1  16       69.71       86.57      6.69 o 
  -1   2  16        0.32        2.34      3.19 o 
   0   2  16       21.82       17.21      4.04 o 
   1   2  16       13.26       14.69      2.39 o 
   2   2  16        0.27       -0.75      1.88 o 
   3   2  16       24.14       36.53      3.92 o 
   4   2  16        2.06        2.29      2.44 o 
   5   2  16       46.53       50.83      4.59 o 
  -1   3  16       31.24       27.62      4.67 o 
   0   3  16        2.62       -2.55      2.55 o 
   1   3  16        6.75        7.62      2.76 o 
   2   3  16        0.10        0.74      1.66 o 
   3   3  16        3.53        3.34      2.55 o 
   4   3  16        0.35        2.85      2.63 o 
   5   3  16       26.57       28.79      9.45 o 
   0   4  16       60.94       59.91      5.95 o 
   1   4  16       51.60       58.42      3.66 o 
   2   4  16        0.26       -0.44      1.65 o 
   3   4  16        0.91        1.16      4.57 o 
   4   4  16       10.98        5.37      2.79 o 
   5   4  16       13.10       17.66      3.46 o 
   0   5  16        8.36       11.90      3.82 o 
   1   5  16        4.42        3.93      1.95 o 
   2   5  16        1.73        4.60      2.02 o 
   3   5  16        5.16        3.22      2.63 o 
   4   5  16        4.12        1.00      2.55 o 
   5   5  16       14.07       19.37      3.57 o 
   1   6  16        6.98        4.20      2.34 o 
   2   6  16       35.38       40.47      3.23 o 
   3   6  16        3.09        4.20      2.76 o 
   4   6  16       11.50       10.01      3.61 o 
   3   7  16        7.38        9.99      3.61 o 
   1   0  17        2.69       10.10      2.39 o 
   2   0  17        1.19       -0.96      2.44 o 
   1   1  17       36.66       47.19      3.42 o 
   2   1  17        5.00        3.73      2.55 o 
   3   1  17       57.51       76.06      6.37 o 
   1   2  17       13.16       12.35      2.39 o 
   2   2  17        4.45        9.84      4.89 o 
   3   2  17        0.03        6.11      2.67 o 
   1   3  17        2.63        3.56      1.99 o 
   2   3  17        1.38        3.37      1.84 o 
   3   3  17        1.29        3.09      2.97 o 
   2   4  17      117.90      142.16      4.93 o 
   3   4  17        1.69       -0.22      2.54 o 
                                                 
